# Supplementary material for: Cell-specific gene networks and drivers in rheumatoid arthritis synovial tissues
Source: Front Immunol. 2024 Aug 5;15:1428773. doi: 10.3389/fimmu.2024.1428773 (PMC11330812; doi:10.3389/fimmu.2024.1428773)
Supplement: Supplementary file 2 [file Table_1.xlsx]

## Sheet: Final_TF_score (2)
TFSymbol	Combined_score	KDA_litt	KDA_DEG	PANDA_Tissue	PANDA_Mono	PANDA_Fibro	PANDA_Bcell	PANDA_Tcell	PANDA_max	CTD_score	Litterature_list	KDA_list
IRF1	8.5	3.29	4.5	0	0.21	0	0	0	0.21	27.93	['RA_DisGeNet']	['Bcell_DEGmeta', ' Bcell_Litt', ' Blood_DEGmeta', ' Blood_Litt', ' DC_DEGmeta', ' DC_Litt', ' Eosinophil_DEGmeta', ' Eosinophil_Litt', ' LN_DEGmeta', ' LN_Litt', ' Monocyte_DEGmeta', ' Monocyte_Litt', ' Multitissue_DEGmeta', ' Multitissue_Litt', ' NTK_DEGmeta', ' NTK_Litt', ' PPI_Litt', ' Spleen_DEGmeta', ' Spleen_Litt', ' Tcell_DEGmeta', ' Tcell_Litt', ' Tonsil_DEGmeta', ' Tonsil_Litt']
STAT1	8.33	3.29	4.5	0	0	0.03	0	0	0.03	58.82	['CTD_RA>50']	['Bcell_DEGmeta', ' Bcell_Litt', ' Blood_DEGmeta', ' Blood_Litt', ' DC_DEGmeta', ' DC_Litt', ' Eosinophil_DEGmeta', ' Eosinophil_Litt', ' LN_DEGmeta', ' LN_Litt', ' Monocyte_DEGmeta', ' Monocyte_Litt', ' Multitissue_DEGmeta', ' Multitissue_Litt', ' NTK_DEGmeta', ' NTK_Litt', ' PPI_Litt', ' Spleen_DEGmeta', ' Spleen_Litt', ' Tcell_DEGmeta', ' Tcell_Litt', ' Tonsil_DEGmeta', ' Tonsil_Litt']
IRF9	7.93	2.74	3.68	0	1	0	0	0.84	1	27.9	[]	['Bcell_DEGmeta', ' Bcell_Litt', ' Blood_DEGmeta', ' Blood_Litt', ' DC_DEGmeta', ' DC_Litt', ' Eosinophil_DEGmeta', ' Eosinophil_Litt', ' LN_DEGmeta', ' LN_Litt', ' Monocyte_DEGmeta', ' Monocyte_Litt', ' NTK_DEGmeta', ' NTK_Litt', ' PPI_Litt', ' Tcell_DEGmeta', ' Tcell_Litt', ' Tonsil_DEGmeta', ' Tonsil_Litt']
RUNX3	7.9	2.74	3.68	0.03	0	0	0.97	0	0.97	13.68	['RA_GWAS3']	['Bcell_DEGmeta', ' Bcell_Litt', ' Blood_DEGmeta', ' Blood_Litt', ' DC_DEGmeta', ' DC_Litt', ' Eosinophil_DEGmeta', ' Eosinophil_Litt', ' LN_DEGmeta', ' LN_Litt', ' Monocyte_DEGmeta', ' Monocyte_Litt', ' NTK_DEGmeta', ' NTK_Litt', ' PPI_Litt', ' Tcell_DEGmeta', ' Tcell_Litt', ' Tonsil_DEGmeta', ' Tonsil_Litt']
NFKB2	7.78	3.02	3.28	0.99	0	0	0.05	0	0.99	49.55	[]	['Bcell_DEGmeta', ' Bcell_Litt', ' Blood_DEGmeta', ' Blood_Litt', ' DC_DEGmeta', ' DC_Litt', ' Eosinophil_Litt', ' LN_DEGmeta', ' LN_Litt', ' Monocyte_DEGmeta', ' Monocyte_Litt', ' NTK_DEGmeta', ' NTK_Litt', ' PPI_Litt', ' Spleen_Litt', ' Tcell_DEGmeta', ' Tcell_Litt', ' Tonsil_DEGmeta', ' Tonsil_Litt']
FLI1	7.61	2.47	3.68	0.96	0	0.58	0	0	0.96	17.36	['DISEASES_experiments']	['Bcell_DEGmeta', ' Bcell_Litt', ' Blood_DEGmeta', ' Blood_Litt', ' DC_DEGmeta', ' DC_Litt', ' Eosinophil_DEGmeta', ' Eosinophil_Litt', ' LN_DEGmeta', ' LN_Litt', ' Monocyte_DEGmeta', ' Monocyte_Litt', ' NTK_DEGmeta', ' NTK_Litt', ' Tcell_DEGmeta', ' Tcell_Litt', ' Tonsil_DEGmeta', ' Tonsil_Litt']
NFKB1	7.53	3.02	3.68	0.33	0	0	0	0	0.33	65.83	['CTD_RA>50']	['Bcell_DEGmeta', ' Bcell_Litt', ' Blood_DEGmeta', ' Blood_Litt', ' DC_DEGmeta', ' DC_Litt', ' Eosinophil_Litt', ' LN_DEGmeta', ' LN_Litt', ' Monocyte_DEGmeta', ' Monocyte_Litt', ' NTK_DEGmeta', ' NTK_Litt', ' PPI_Litt', ' Spleen_DEGmeta', ' Spleen_Litt', ' Tcell_DEGmeta', ' Tcell_Litt', ' Tonsil_DEGmeta', ' Tonsil_Litt']
RELB	7.5	2.74	3.28	0	0	0	0.98	0	0.98	51.17	['CTD_RA>50']	['Bcell_DEGmeta', ' Bcell_Litt', ' Blood_DEGmeta', ' Blood_Litt', ' DC_DEGmeta', ' DC_Litt', ' Eosinophil_Litt', ' LN_DEGmeta', ' LN_Litt', ' Monocyte_DEGmeta', ' Monocyte_Litt', ' Multitissue_Litt', ' NTK_DEGmeta', ' NTK_Litt', ' Tcell_DEGmeta', ' Tcell_Litt', ' Tonsil_DEGmeta', ' Tonsil_Litt']
IRF8	7.24	2.47	3.28	0	1	0	0	0	1	16.07	['RA_GWAS1' 'RA_GWAS3' 'DISEASES_knowledge' 'DISEASES_experiments']	['Blood_DEGmeta', ' Blood_Litt', ' DC_DEGmeta', ' DC_Litt', ' LN_DEGmeta', ' LN_Litt', ' Monocyte_DEGmeta', ' Monocyte_Litt', ' Multitissue_DEGmeta', ' Multitissue_Litt', ' NTK_DEGmeta', ' NTK_Litt', ' PPI_Litt', ' Tcell_DEGmeta', ' Tcell_Litt', ' Tonsil_DEGmeta', ' Tonsil_Litt']
JUNB	7.24	2.47	3.28	1	0	0	0	0	1	41.73	[]	['Bcell_DEGmeta', ' Bcell_Litt', ' Blood_DEGmeta', ' Blood_Litt', ' DC_DEGmeta', ' DC_Litt', ' Eosinophil_Litt', ' LN_DEGmeta', ' LN_Litt', ' Monocyte_DEGmeta', ' Monocyte_Litt', ' NTK_DEGmeta', ' NTK_Litt', ' Tcell_DEGmeta', ' Tcell_Litt', ' Tonsil_DEGmeta', ' Tonsil_Litt']
MAFB	7.09	2.47	3.28	0	0.85	0	0	0.28	0.85	21.91	[]	['Bcell_DEGmeta', ' Bcell_Litt', ' Blood_DEGmeta', ' Blood_Litt', ' DC_DEGmeta', ' DC_Litt', ' Eosinophil_Litt', ' LN_DEGmeta', ' LN_Litt', ' Monocyte_DEGmeta', ' Monocyte_Litt', ' NTK_DEGmeta', ' NTK_Litt', ' Tcell_DEGmeta', ' Tcell_Litt', ' Tonsil_DEGmeta', ' Tonsil_Litt']
ELF4	6.83	2.47	2.87	0.33	0	0.86	0	1	1	21.88	[]	['Bcell_DEGmeta', ' Bcell_Litt', ' Blood_DEGmeta', ' Blood_Litt', ' Eosinophil_Litt', ' LN_DEGmeta', ' LN_Litt', ' Monocyte_DEGmeta', ' Monocyte_Litt', ' NTK_DEGmeta', ' NTK_Litt', ' Spleen_Litt', ' Tcell_DEGmeta', ' Tcell_Litt', ' Tonsil_DEGmeta', ' Tonsil_Litt']
ETS2	6.83	2.47	2.87	0	0	0	0.38	0.99	0.99	28.91	[]	['Bcell_DEGmeta', ' Bcell_Litt', ' Blood_Litt', ' DC_DEGmeta', ' DC_Litt', ' Eosinophil_Litt', ' LN_DEGmeta', ' LN_Litt', ' Monocyte_DEGmeta', ' Monocyte_Litt', ' NTK_DEGmeta', ' NTK_Litt', ' Tcell_DEGmeta', ' Tcell_Litt', ' Tonsil_DEGmeta', ' Tonsil_Litt']
STAT3	6.79	3.02	3.28	0	0	0	0	0	0	86.13	['CTD_RA>50']	['Bcell_DEGmeta', ' Bcell_Litt', ' Blood_DEGmeta', ' Blood_Litt', ' DC_DEGmeta', ' DC_Litt', ' Eosinophil_Litt', ' LN_DEGmeta', ' LN_Litt', ' Monocyte_DEGmeta', ' Monocyte_Litt', ' NTK_DEGmeta', ' NTK_Litt', ' PPI_Litt', ' Spleen_Litt', ' Tcell_DEGmeta', ' Tcell_Litt', ' Tonsil_DEGmeta', ' Tonsil_Litt']
BCL6	6.41	2.47	3.28	0	0	0	0.16	0	0.16	35.64	[]	['Bcell_DEGmeta', ' Bcell_Litt', ' Blood_DEGmeta', ' Blood_Litt', ' DC_DEGmeta', ' DC_Litt', ' Eosinophil_Litt', ' LN_DEGmeta', ' LN_Litt', ' Monocyte_DEGmeta', ' Monocyte_Litt', ' NTK_DEGmeta', ' NTK_Litt', ' Tcell_DEGmeta', ' Tcell_Litt', ' Tonsil_DEGmeta', ' Tonsil_Litt']
STAT4	6.04	2.47	2.87	0	0.21	0	0	0	0.21	54.82	['RA_GWAS1' 'RA_GWAS3' 'RA_GWAS2' 'RA_DisGeNet' 'DISEASES_knowledge' 'CTD_RA>50']	['Blood_DEGmeta', ' Blood_Litt', ' DC_DEGmeta', ' DC_Litt', ' LN_DEGmeta', ' LN_Litt', ' Monocyte_DEGmeta', ' Monocyte_Litt', ' Multitissue_Litt', ' NTK_DEGmeta', ' NTK_Litt', ' PPI_Litt', ' Tcell_DEGmeta', ' Tcell_Litt', ' Tonsil_DEGmeta', ' Tonsil_Litt']
STAT5A	6	2.2	3.28	0.03	0	0	0	0	0.03	19.29	['RA_GWAS3']	['Blood_DEGmeta', ' Blood_Litt', ' DC_DEGmeta', ' DC_Litt', ' LN_DEGmeta', ' LN_Litt', ' Monocyte_DEGmeta', ' Monocyte_Litt', ' NTK_DEGmeta', ' NTK_Litt', ' PPI_DEGmeta', ' PPI_Litt', ' Tcell_DEGmeta', ' Tcell_Litt', ' Tonsil_DEGmeta', ' Tonsil_Litt']
CEBPD	5.87	1.92	2.46	0	0.04	0	0.99	0	0.99	34.68	[]	['Bcell_DEGmeta', ' Bcell_Litt', ' Blood_DEGmeta', ' Blood_Litt', ' Eosinophil_DEGmeta', ' Eosinophil_Litt', ' LN_DEGmeta', ' LN_Litt', ' Monocyte_DEGmeta', ' Monocyte_Litt', ' Tcell_DEGmeta', ' Tcell_Litt', ' Tonsil_Litt']
IKZF1	5.59	1.65	2.46	0	0	0.99	0.01	0	0.99	14.09	[]	['Blood_DEGmeta', ' Blood_Litt', ' LN_DEGmeta', ' LN_Litt', ' Monocyte_DEGmeta', ' Monocyte_Litt', ' Multitissue_DEGmeta', ' Multitissue_Litt', ' NTK_DEGmeta', ' NTK_Litt', ' Tcell_DEGmeta', ' Tcell_Litt']
HHEX	5.56	2.2	2.87	0	0	0	0	0	0	24.8	[]	['Bcell_DEGmeta', ' Bcell_Litt', ' Blood_DEGmeta', ' Blood_Litt', ' Eosinophil_Litt', ' LN_DEGmeta', ' LN_Litt', ' Monocyte_DEGmeta', ' Monocyte_Litt', ' NTK_DEGmeta', ' NTK_Litt', ' Tcell_DEGmeta', ' Tcell_Litt', ' Tonsil_DEGmeta', ' Tonsil_Litt']
HIF1A	5.56	2.47	1.64	0	0.04	0.95	0	0	0.95	52.41	['CTD_RA>50']	['Bcell_Litt', ' Blood_Litt', ' DC_DEGmeta', ' DC_Litt', ' Eosinophil_Litt', ' LN_Litt', ' Monocyte_DEGmeta', ' Monocyte_Litt', ' NTK_DEGmeta', ' NTK_Litt', ' Tcell_Litt', ' Tonsil_DEGmeta', ' Tonsil_Litt']
ATF3	5.31	2.74	2.05	0	0	0	0.01	0	0.01	47.8	[]	['Bcell_Litt', ' Blood_Litt', ' DC_DEGmeta', ' DC_Litt', ' Eosinophil_Litt', ' LN_DEGmeta', ' LN_Litt', ' Monocyte_DEGmeta', ' Monocyte_Litt', ' Multitissue_Litt', ' NTK_DEGmeta', ' NTK_Litt', ' Tcell_Litt', ' Tonsil_DEGmeta', ' Tonsil_Litt']
TFEC	5.29	1.92	2.87	0	0	0	0	0	0	15.07	[]	['Blood_DEGmeta', ' Blood_Litt', ' DC_DEGmeta', ' DC_Litt', ' LN_DEGmeta', ' LN_Litt', ' Monocyte_DEGmeta', ' Monocyte_Litt', ' NTK_DEGmeta', ' NTK_Litt', ' Tcell_DEGmeta', ' Tcell_Litt', ' Tonsil_DEGmeta', ' Tonsil_Litt']
FOSL2	5.2	2.47	1.23	1	0	0	0	0	1	39.14	[]	['Bcell_Litt', ' Blood_Litt', ' DC_DEGmeta', ' DC_Litt', ' Eosinophil_Litt', ' LN_Litt', ' Monocyte_Litt', ' NTK_DEGmeta', ' NTK_Litt', ' Tcell_Litt', ' Tonsil_DEGmeta', ' Tonsil_Litt']
TGIF1	5.19	2.2	1.64	0	0	0.86	0	0.28	0.86	39.72	[]	['Bcell_Litt', ' Blood_Litt', ' DC_DEGmeta', ' DC_Litt', ' Eosinophil_Litt', ' LN_Litt', ' Monocyte_DEGmeta', ' Monocyte_Litt', ' NTK_DEGmeta', ' NTK_Litt', ' Tonsil_DEGmeta', ' Tonsil_Litt']
LMO2	5.17	1.37	2.46	0	0	0	0.84	0	0.84	18.76	[]	['Blood_DEGmeta', ' Blood_Litt', ' DC_DEGmeta', ' DC_Litt', ' LN_DEGmeta', ' LN_Litt', ' Monocyte_DEGmeta', ' Monocyte_Litt', ' NTK_DEGmeta', ' Tonsil_DEGmeta', ' Tonsil_Litt']
STAT2	5.16	1.65	2.05	0	0.96	0	0.38	0	0.96	18.41	[]	['DC_DEGmeta', ' DC_Litt', ' LN_DEGmeta', ' LN_Litt', ' Monocyte_DEGmeta', ' Monocyte_Litt', ' NTK_DEGmeta', ' NTK_Litt', ' PPI_Litt', ' Tonsil_DEGmeta', ' Tonsil_Litt']
STAT6	5.13	1.65	2.05	0	0.04	0	0.94	0	0.94	50.39	['CTD_RA>50']	['Bcell_DEGmeta', ' Bcell_Litt', ' Blood_DEGmeta', ' Blood_Litt', ' LN_DEGmeta', ' LN_Litt', ' Monocyte_DEGmeta', ' Monocyte_Litt', ' PPI_Litt', ' Tcell_DEGmeta', ' Tcell_Litt']
EGR2	5.12	1.65	2.05	0	0	0.03	0.92	0	0.92	27.87	[]	['DC_DEGmeta', ' DC_Litt', ' LN_DEGmeta', ' LN_Litt', ' Monocyte_DEGmeta', ' Monocyte_Litt', ' Multitissue_Litt', ' NTK_DEGmeta', ' NTK_Litt', ' Tonsil_DEGmeta', ' Tonsil_Litt']
REL	5.1	1.65	2.05	0.33	0	0	0	0.91	0.91	43.71	['RA_GWAS1' 'RA_GWAS3' 'RA_GWAS2' 'DISEASES_knowledge' 'DISEASES_experiments']	['Bcell_DEGmeta', ' Bcell_Litt', ' Blood_DEGmeta', ' Blood_Litt', ' Eosinophil_Litt', ' LN_DEGmeta', ' LN_Litt', ' Monocyte_DEGmeta', ' Monocyte_Litt', ' Tcell_DEGmeta', ' Tcell_Litt']
FOS	4.92	2.2	1.23	1	0	0.98	0	0	1	68.7	['CTD_RA>50']	['Blood_DEGmeta', ' Blood_Litt', ' DC_DEGmeta', ' DC_Litt', ' Eosinophil_Litt', ' LN_Litt', ' Monocyte_Litt', ' NTK_DEGmeta', ' NTK_Litt', ' PPI_Litt', ' Tonsil_Litt']
STAT5B	4.92	1.37	2.05	0	0	0	1	0	1	39.33	[]	['DC_DEGmeta', ' DC_Litt', ' LN_DEGmeta', ' LN_Litt', ' NTK_DEGmeta', ' NTK_Litt', ' PPI_DEGmeta', ' PPI_Litt', ' Tcell_DEGmeta', ' Tcell_Litt']
RUNX1	4.91	2.2	1.64	0	0	0.58	0	0	0.58	25.14	['RA_GWAS1' 'RA_GWAS3' 'DISEASES_knowledge']	['Bcell_Litt', ' Blood_DEGmeta', ' Blood_Litt', ' Eosinophil_Litt', ' LN_DEGmeta', ' LN_Litt', ' Monocyte_DEGmeta', ' Monocyte_Litt', ' PPI_Litt', ' Tcell_Litt', ' Tonsil_DEGmeta', ' Tonsil_Litt']
ETV6	4.91	1.37	2.05	0.33	0	0	0	0.99	0.99	11.29	[]	['DC_DEGmeta', ' DC_Litt', ' Eosinophil_DEGmeta', ' Eosinophil_Litt', ' LN_DEGmeta', ' LN_Litt', ' NTK_DEGmeta', ' NTK_Litt', ' Tonsil_DEGmeta', ' Tonsil_Litt']
HLX	4.91	1.37	2.05	0.33	0	0.99	0	0	0.99	19.9	[]	['Blood_DEGmeta', ' Blood_Litt', ' DC_DEGmeta', ' DC_Litt', ' Monocyte_DEGmeta', ' Monocyte_Litt', ' NTK_DEGmeta', ' NTK_Litt', ' Tonsil_DEGmeta', ' Tonsil_Litt']
IRF7	4.91	1.92	1.64	0.33	0.85	0.58	0	0	0.85	38.43	['DISEASES_experiments']	['Bcell_Litt', ' Blood_DEGmeta', ' Blood_Litt', ' Eosinophil_Litt', ' LN_DEGmeta', ' LN_Litt', ' Monocyte_DEGmeta', ' Monocyte_Litt', ' PPI_Litt', ' Tcell_DEGmeta', ' Tcell_Litt']
MITF	4.78	1.65	1.64	0	0	1	0	0.99	1	21.84	[]	['Blood_DEGmeta', ' Blood_Litt', ' DC_Litt', ' LN_DEGmeta', ' LN_Litt', ' Monocyte_DEGmeta', ' Monocyte_Litt', ' NTK_DEGmeta', ' NTK_Litt', ' Tonsil_Litt']
AHR	4.75	1.37	2.05	0.83	0	0	0	0	0.83	29.17	['RA_DrugBank']	['Blood_DEGmeta', ' Blood_Litt', ' DC_DEGmeta', ' DC_Litt', ' LN_DEGmeta', ' LN_Litt', ' Monocyte_DEGmeta', ' Monocyte_Litt', ' Tonsil_DEGmeta', ' Tonsil_Litt']
RBPJ	4.66	1.37	2.05	0	0	0	0.74	0.07	0.74	8.25	['DISEASES_knowledge' 'DISEASES_experiments']	['Bcell_Litt', ' DC_DEGmeta', ' DC_Litt', ' LN_Litt', ' Monocyte_DEGmeta', ' Monocyte_Litt', ' NTK_DEGmeta', ' Tcell_DEGmeta', ' Tonsil_DEGmeta', ' Tonsil_Litt']
XBP1	4.62	1.1	2.05	0	0.98	0	0	0	0.98	64.38	['CTD_RA>50']	['DC_DEGmeta', ' DC_Litt', ' LN_DEGmeta', ' LN_Litt', ' Monocyte_DEGmeta', ' NTK_DEGmeta', ' NTK_Litt', ' Tonsil_DEGmeta', ' Tonsil_Litt']
ETS1	4.6	1.65	2.46	0	0	0	0	0	0	31.01	['RA_GWAS1' 'RA_GWAS3' 'RA_GWAS2' 'DISEASES_experiments']	['Blood_DEGmeta', ' Blood_Litt', ' DC_DEGmeta', ' DC_Litt', ' LN_DEGmeta', ' LN_Litt', ' NTK_DEGmeta', ' NTK_Litt', ' Tcell_DEGmeta', ' Tcell_Litt', ' Tonsil_DEGmeta', ' Tonsil_Litt']
KLF2	4.51	1.37	1.64	0	0	0	1	0.94	1	38.85	[]	['Blood_Litt', ' DC_DEGmeta', ' DC_Litt', ' LN_DEGmeta', ' LN_Litt', ' Monocyte_DEGmeta', ' Monocyte_Litt', ' Tonsil_DEGmeta', ' Tonsil_Litt']
EGR1	4.51	1.92	2.05	0	0.04	0	0	0	0.04	57.56	['CTD_RA>50']	['DC_DEGmeta', ' DC_Litt', ' Eosinophil_Litt', ' LN_DEGmeta', ' LN_Litt', ' Monocyte_DEGmeta', ' Monocyte_Litt', ' NTK_DEGmeta', ' NTK_Litt', ' PPI_Litt', ' Tonsil_DEGmeta', ' Tonsil_Litt']
MEF2C	4.47	1.92	2.05	0	0	0	0	0	0	32.53	[]	['Bcell_Litt', ' Blood_DEGmeta', ' Blood_Litt', ' LN_Litt', ' Monocyte_DEGmeta', ' Monocyte_Litt', ' NTK_DEGmeta', ' NTK_Litt', ' Tcell_DEGmeta', ' Tcell_Litt', ' Tonsil_DEGmeta', ' Tonsil_Litt']
SPI1	4.14	1.1	1.64	0	0.91	0	0	0	0.91	12.28	[]	['Blood_DEGmeta', ' Blood_Litt', ' DC_DEGmeta', ' DC_Litt', ' NTK_DEGmeta', ' NTK_Litt', ' Tonsil_DEGmeta', ' Tonsil_Litt']
JUND	4.1	2.2	0.41	0	0	0	1	0	1	42.98	[]	['Bcell_Litt', ' DC_Litt', ' Eosinophil_Litt', ' LN_Litt', ' Monocyte_Litt', ' NTK_DEGmeta', ' NTK_Litt', ' Tcell_Litt', ' Tonsil_Litt']
RELA	4.1	2.2	0.41	1	0	0	0	0.96	1	85.26	['RA_GWAS3' 'CTD_RA>50']	['Bcell_Litt', ' Blood_Litt', ' Eosinophil_Litt', ' LN_Litt', ' Monocyte_Litt', ' PPI_Litt', ' Tcell_Litt', ' Tonsil_DEGmeta', ' Tonsil_Litt']
KLF4	4.06	1.92	1.64	0	0	0	0	0	0	35.44	[]	['Blood_DEGmeta', ' Blood_Litt', ' DC_Litt', ' Eosinophil_Litt', ' LN_DEGmeta', ' LN_Litt', ' Monocyte_Litt', ' NTK_DEGmeta', ' NTK_Litt', ' Tonsil_DEGmeta', ' Tonsil_Litt']
BHLHE40	4.03	2.2	0.41	0	0	0.19	0.92	0	0.92	32.69	['RA_GWAS3']	['Bcell_Litt', ' Blood_Litt', ' DC_DEGmeta', ' DC_Litt', ' Eosinophil_Litt', ' LN_Litt', ' Monocyte_Litt', ' Spleen_Litt', ' Tcell_Litt']
BATF	3.92	1.37	2.05	0	0	0	0	0	0	12.59	['RA_GWAS3']	['Blood_DEGmeta', ' Blood_Litt', ' DC_DEGmeta', ' DC_Litt', ' NTK_DEGmeta', ' NTK_Litt', ' Tcell_DEGmeta', ' Tcell_Litt', ' Tonsil_DEGmeta', ' Tonsil_Litt']
ATF5	3.92	1.37	2.05	0	0	0	0	0	0	29.25	[]	['DC_DEGmeta', ' DC_Litt', ' LN_DEGmeta', ' LN_Litt', ' Monocyte_DEGmeta', ' Monocyte_Litt', ' NTK_DEGmeta', ' NTK_Litt', ' Tonsil_DEGmeta', ' Tonsil_Litt']
RFX5	3.82	1.1	1.23	1	1	0.95	0.01	0.94	1	29.61	[]	['LN_Litt', ' Monocyte_DEGmeta', ' Monocyte_Litt', ' Tcell_DEGmeta', ' Tcell_Litt', ' Tonsil_DEGmeta', ' Tonsil_Litt']
IRF2	3.82	1.1	1.23	0.03	1	0	0	0	1	11.76	[]	['DC_DEGmeta', ' DC_Litt', ' NTK_DEGmeta', ' NTK_Litt', ' PPI_Litt', ' Tonsil_DEGmeta', ' Tonsil_Litt']
CREM	3.81	1.65	0.82	0	0	0.58	0.84	0.65	0.84	25.82	[]	['Bcell_Litt', ' Blood_DEGmeta', ' Blood_Litt', ' Eosinophil_Litt', ' LN_Litt', ' Monocyte_Litt', ' Tcell_DEGmeta', ' Tcell_Litt']
TCF7L2	3.79	1.65	0.82	0.83	0	0	0	0	0.83	33.83	[]	['Bcell_Litt', ' Blood_Litt', ' DC_Litt', ' LN_Litt', ' Monocyte_Litt', ' NTK_DEGmeta', ' Tcell_DEGmeta', ' Tcell_Litt']
NR3C1	3.78	1.65	1.64	0	0	0	0	0	0	59.49	['CTD_RA>50']	['Blood_Litt', ' LN_DEGmeta', ' LN_Litt', ' Monocyte_DEGmeta', ' Monocyte_Litt', ' NTK_DEGmeta', ' NTK_Litt', ' Tcell_Litt', ' Tonsil_DEGmeta', ' Tonsil_Litt']
IRF5	3.69	1.37	1.23	0	0.59	0	0	0	0.59	17.62	['RA_GWAS1' 'RA_GWAS3' 'RA_GWAS2' 'RA_DisGeNet' 'DISEASES_knowledge' 'DISEASES_experiments']	['DC_DEGmeta', ' DC_Litt', ' Multitissue_DEGmeta', ' Multitissue_Litt', ' NTK_DEGmeta', ' NTK_Litt', ' PPI_Litt', ' Tonsil_Litt']
BACH1	3.54	1.65	0.41	0	0	0.98	0	0	0.98	20.12	[]	['Bcell_Litt', ' Blood_Litt', ' Eosinophil_Litt', ' LN_Litt', ' Monocyte_Litt', ' Multitissue_DEGmeta', ' Tcell_Litt']
CIC	3.45	0.82	1.23	0	0	0	0.9	0	0.9	7.57	[]	['DC_DEGmeta', ' DC_Litt', ' NTK_DEGmeta', ' NTK_Litt', ' Tonsil_DEGmeta', ' Tonsil_Litt']
GFI1	3.38	0.82	1.23	0.83	0	0	0	0	0.83	26.34	[]	['DC_DEGmeta', ' DC_Litt', ' NTK_DEGmeta', ' NTK_Litt', ' Tonsil_DEGmeta', ' Tonsil_Litt']
GATA3	3.29	0.82	1.23	0	0	0	0.74	0	0.74	32.32	['RA_GWAS1' 'RA_GWAS3' 'RA_DisGeNet' 'DISEASES_knowledge' 'DISEASES_experiments']	['LN_DEGmeta', ' LN_Litt', ' NTK_DEGmeta', ' NTK_Litt', ' Tonsil_DEGmeta', ' Tonsil_Litt']
TCF4	3.24	1.92	0.82	0	0	0	0	0	0	27.4	['RA_GWAS2']	['Bcell_Litt', ' Blood_Litt', ' LN_Litt', ' Monocyte_Litt', ' NTK_DEGmeta', ' NTK_Litt', ' Tcell_Litt', ' Tonsil_DEGmeta', ' Tonsil_Litt']
MAX	3.23	0.55	1.23	0.96	0	0	0	0	0.96	26.34	[]	['LN_DEGmeta', ' NTK_DEGmeta', ' NTK_Litt', ' Tonsil_DEGmeta', ' Tonsil_Litt']
JUN	3.19	2.2	0	0	0.99	0	1	0	1	62.73	['CTD_RA>50']	['Bcell_Litt', ' Blood_Litt', ' DC_Litt', ' Eosinophil_Litt', ' LN_Litt', ' Monocyte_Litt', ' PPI_Litt', ' Tcell_Litt']
NFATC1	3.13	0.82	1.23	0	0	0.58	0	0	0.58	38.64	['RA_GWAS3']	['LN_DEGmeta', ' LN_Litt', ' Monocyte_DEGmeta', ' Monocyte_Litt', ' Tcell_DEGmeta', ' Tcell_Litt']
MSC	3.12	0.82	0.82	0	0	0	0	0.98	0.98	12.92	[]	['DC_DEGmeta', ' DC_Litt', ' NTK_DEGmeta', ' NTK_Litt', ' Tonsil_Litt']
BATF3	3.11	0.82	0.82	0	0.59	0	0.97	0	0.97	12.09	[]	['DC_DEGmeta', ' DC_Litt', ' Multitissue_Litt', ' NTK_DEGmeta', ' NTK_Litt']
IRF3	2.99	1.1	0.41	0	0.98	0	0.05	0	0.98	28.2	['DISEASES_experiments']	['DC_Litt', ' NTK_DEGmeta', ' NTK_Litt', ' PPI_Litt', ' Tonsil_Litt']
CREB5	2.86	0.55	0.82	0	0.99	0	0.61	0	0.99	32.14	[]	['DC_DEGmeta', ' DC_Litt', ' NTK_DEGmeta', ' NTK_Litt']
ETV7	2.86	0.55	0.82	0.03	0	0.95	0	0.99	0.99	9.9	['RA_GWAS1' 'RA_GWAS2' 'DISEASES_experiments']	['DC_DEGmeta', ' DC_Litt', ' NTK_DEGmeta', ' NTK_Litt']
FOXO1	2.83	1.92	0.41	0	0	0	0	0	0	52.19	['RA_GWAS2' 'CTD_RA>50']	['Bcell_Litt', ' Blood_Litt', ' Eosinophil_Litt', ' LN_Litt', ' Monocyte_Litt', ' NTK_DEGmeta', ' NTK_Litt', ' Tcell_Litt']
TFE3	2.83	1.92	0.41	0	0	0	0	0	0	20.35	[]	['Bcell_Litt', ' Blood_Litt', ' Eosinophil_Litt', ' LN_Litt', ' Monocyte_DEGmeta', ' Monocyte_Litt', ' Spleen_Litt', ' Tcell_Litt']
MAFF	2.83	1.92	0	0	0	0	0	0.91	0.91	33.27	[]	['Bcell_Litt', ' Blood_Litt', ' DC_Litt', ' Eosinophil_Litt', ' LN_Litt', ' Monocyte_Litt', ' Tonsil_Litt']
NR4A3	2.83	1.1	1.23	0	0	0	0	0	0	36.78	[]	['DC_DEGmeta', ' DC_Litt', ' LN_Litt', ' Monocyte_Litt', ' NTK_DEGmeta', ' NTK_Litt', ' Tonsil_DEGmeta']
NR4A1	2.73	0.82	0.41	0	0	0.03	0	1	1	37.19	[]	['DC_Litt', ' LN_Litt', ' Tonsil_DEGmeta', ' Tonsil_Litt']
FOSB	2.73	0.82	0.41	0.33	0	0	1	0.98	1	18.95	[]	['DC_DEGmeta', ' DC_Litt', ' NTK_Litt', ' Tonsil_Litt']
EGR3	2.72	0.82	0.41	0	0	0	0.99	0	0.99	23.39	[]	['DC_Litt', ' NTK_DEGmeta', ' NTK_Litt', ' Tonsil_Litt']
CEBPA	2.66	1.1	0.41	0	0	0	0	0.65	0.65	33.1	[]	['DC_Litt', ' LN_Litt', ' NTK_DEGmeta', ' NTK_Litt', ' Tonsil_Litt']
CEBPB	2.64	1.65	0	0.99	0	0.58	0	0	0.99	51.74	['CTD_RA>50']	['Bcell_Litt', ' Blood_Litt', ' Eosinophil_Litt', ' LN_Litt', ' Monocyte_Litt', ' Tcell_Litt']
MYBL1	2.59	0.27	0.82	1	0	0	0.05	0	1	29.88	[]	['NTK_DEGmeta', ' NTK_Litt', ' Tonsil_DEGmeta']
ZNF274	2.57	0.27	0.82	0.98	0	0	0	0	0.98	8.33	[]	['DC_DEGmeta', ' DC_Litt', ' NTK_DEGmeta']
HBP1	2.57	0.27	0.82	0	0	0	0.98	0	0.98	24.36	[]	['LN_DEGmeta', ' NTK_DEGmeta', ' NTK_Litt']
BACH2	2.55	0.82	1.23	0	0	0	0	0	0	14.91	['RA_GWAS2' 'DISEASES_experiments']	['DC_DEGmeta', ' DC_Litt', ' NTK_DEGmeta', ' NTK_Litt', ' Tcell_DEGmeta', ' Tcell_Litt']
TBX21	2.55	0.82	1.23	0	0	0	0	0	0	38.39	[]	['DC_DEGmeta', ' DC_Litt', ' Multitissue_DEGmeta', ' Multitissue_Litt', ' NTK_DEGmeta', ' NTK_Litt']
CBFB	2.45	0.55	0.41	0	0	1	0.01	0	1	14.66	[]	['PPI_Litt', ' Tonsil_DEGmeta', ' Tonsil_Litt']
LEF1	2.45	1.1	0.82	0.03	0	0	0	0	0.03	30.84	[]	['LN_DEGmeta', ' LN_Litt', ' Multitissue_Litt', ' Tcell_DEGmeta', ' Tcell_Litt', ' Tonsil_Litt']
ELF1	2.45	0.55	0.82	0	0	0.58	0	0.07	0.58	17.79	[]	['Monocyte_DEGmeta', ' Monocyte_Litt', ' Tonsil_DEGmeta', ' Tonsil_Litt']
HIVEP2	2.44	0.55	0.41	0.98	0	0	0	0	0.98	16.95	[]	['LN_Litt', ' Tonsil_DEGmeta', ' Tonsil_Litt']
HIVEP1	2.44	0.55	0.41	0.98	0	0	0	0.84	0.98	10.61	[]	['DC_DEGmeta', ' DC_Litt', ' Tonsil_Litt']
TP53	2.42	1.1	0.82	0	0	0	0	0	0	60.5	['RA_DisGeNet' 'CTD_RA>50']	['DC_Litt', ' LN_Litt', ' NTK_DEGmeta', ' NTK_Litt', ' Tonsil_DEGmeta', ' Tonsil_Litt']
POU2F2	2.35	0.82	0.82	0	0.21	0	0.05	0	0.21	14.99	[]	['DC_Litt', ' NTK_DEGmeta', ' NTK_Litt', ' Tcell_DEGmeta', ' Tcell_Litt']
VENTX	2.3	0.55	0.41	0.03	0	0	0	0.84	0.84	2.86	[]	['DC_DEGmeta', ' DC_Litt', ' NTK_Litt']
KLF13	2.18	0.27	0.41	0	0	0	1	0	1	23.38	[]	['DC_DEGmeta', ' DC_Litt']
FOSL1	2.18	0.27	0.41	0	0	0.58	1	0.07	1	40.06	[]	['DC_Litt', ' NTK_DEGmeta']
PLAGL1	2.18	0.27	0.41	0	0	0	0.99	0.07	0.99	18.34	[]	['DC_DEGmeta', ' DC_Litt']
TCF7	2.17	0.27	0.41	0	0	0	0.99	0	0.99	19.9	['DISEASES_experiments']	['NTK_DEGmeta', ' NTK_Litt']
EOMES	2.15	0.27	0.41	0	0.96	0	0.38	0	0.96	5.73	['RA_GWAS1' 'RA_GWAS3' 'DISEASES_experiments']	['Multitissue_Litt', ' NTK_DEGmeta']
RORA	2.14	0.27	0.41	0	0	0	0.96	0	0.96	34.42	[]	['DC_DEGmeta', ' DC_Litt']
BCL11A	2.13	0.27	0.41	0	0.94	0	0.16	0	0.94	23.09	[]	['LN_DEGmeta', ' LN_Litt']
EPAS1	2.1	1.1	0	0	0.59	0	0	1	1	22.68	['RA_GWAS2']	['Eosinophil_Litt', ' LN_Litt', ' Monocyte_Litt', ' Tonsil_Litt']
ATF4	2.02	0.27	0.41	0	0.59	0	0.38	0.84	0.84	45.86	[]	['DC_DEGmeta', ' Tonsil_Litt']
ELK3	1.93	0.55	0.82	0	0	0	0	0.07	0.07	17.62	['RA_GWAS2']	['LN_DEGmeta', ' LN_Litt', ' Monocyte_DEGmeta', ' Monocyte_Litt']
SP1	1.87	0.55	0.82	0	0	0	0	0	0	42.99	[]	['DC_DEGmeta', ' DC_Litt', ' Tonsil_DEGmeta', ' Tonsil_Litt']
NFE2	1.82	0	0.82	0.03	1	0.86	0.61	0.28	1	17.04	[]	['DC_DEGmeta', ' NTK_DEGmeta']
PBX3	1.82	0	0.82	0	1	0	1	0.98	1	18.45	[]	['LN_DEGmeta', ' Tonsil_DEGmeta']
ENO1	1.74	0.82	0.41	0	0	0	0	0	0	42.54	[]	['DC_Litt', ' NTK_DEGmeta', ' NTK_Litt', ' Tonsil_Litt']
NR4A2	1.73	0.82	0.41	0	0	0	0	0	0	23.73	[]	['DC_DEGmeta', ' DC_Litt', ' Monocyte_Litt', ' Tonsil_Litt']
DNMT1	1.67	0.55	0.41	0	0.21	0	0	0	0.21	38.13	['DISEASES_experiments']	['DC_Litt', ' NTK_DEGmeta', ' NTK_Litt']
HOXB2	1.6	0.27	0.82	0	0	0	0	0	0	4.06	[]	['DC_DEGmeta', ' DC_Litt', ' NTK_DEGmeta']
NR1H2	1.52	0.55	0.41	0	0	0	0	0.07	0.07	15.55	[]	['DC_Litt', ' NTK_DEGmeta', ' Tonsil_Litt']
MEF2A	1.49	0.55	0.41	0.03	0	0	0	0	0.03	25.94	[]	['LN_DEGmeta', ' LN_Litt', ' Monocyte_Litt']
KLF5	1.46	0.55	0.41	0	0	0	0	0	0	39.33	[]	['LN_Litt', ' NTK_DEGmeta', ' Tonsil_Litt']
PRRX1	1.46	0.55	0.41	0	0	0	0	0	0	11.29	[]	['DC_Litt', ' Tonsil_DEGmeta', ' Tonsil_Litt']
TWIST1	1.41	0	0.41	0	0	0	1	0.84	1	26.72	[]	['Tonsil_DEGmeta']
FOXC2	1.41	0	0.41	0	0.94	1	0.16	0	1	14.23	[]	['DC_DEGmeta']
NR2C2	1.4	0	0.41	0.99	0	0	0.74	0	0.99	12.62	[]	['DC_DEGmeta']
ERF	1.4	0	0.41	0.99	0	0.19	0	0.98	0.99	8.96	[]	['DC_DEGmeta']
PITX3	1.39	0	0.41	0	0.98	0	0	0	0.98	2.15	[]	['DC_DEGmeta']
CEBPE	1.39	0	0.41	0	0.04	0	0.98	0	0.98	16.85	[]	['DC_DEGmeta']
MTF1	1.38	1.1	0	0	0	0	0	0.28	0.28	7.84	['RA_GWAS1' 'DISEASES_experiments']	['DC_Litt', ' Eosinophil_Litt', ' LN_Litt', ' NTK_Litt']
MYC	1.37	1.37	0	0	0	0	0	0	0	66.97	['RA_GWAS3' 'CTD_RA>50']	['DC_Litt', ' LN_Litt', ' Monocyte_Litt', ' Multitissue_Litt', ' Tonsil_Litt']
IRF4	1.27	0.27	0	0	1	0	0	0	1	25.03	['RA_GWAS1' 'RA_GWAS3' 'DISEASES_experiments']	['PPI_Litt']
HSF4	1.27	0.27	0	0	0.59	0	1	0	1	5.08	[]	['DC_Litt']
RXRA	1.27	0.27	0	0.99	0	0	0.96	0	0.99	23.36	[]	['Monocyte_Litt']
PATZ1	1.27	0.27	0	0	0.99	0	0	0	0.99	17.57	[]	['LN_Litt']
FEV	1.27	0.27	0	0	0.99	0.19	0.99	0	0.99	0	[]	['DC_Litt']
ATF6	1.26	0	0.41	0	0.85	0	0	0	0.85	57.54	['CTD_RA>50']	['NTK_DEGmeta']
CREB3	1.26	0.27	0	0	0.59	0.98	0.16	0	0.98	20.41	[]	['DC_Litt']
TBX19	1.25	0.27	0.41	0	0	0	0	0.07	0.07	11.86	[]	['DC_Litt', ' NTK_DEGmeta']
ERG	1.23	0	1.23	0	0	0	0	0	0	9.38	[]	['LN_DEGmeta', ' NTK_DEGmeta', ' Tonsil_DEGmeta']
MEOX1	1.2	0.55	0	0	0	0	0	0.65	0.65	20.17	[]	['DC_Litt', ' Tonsil_Litt']
ARNTL	1.19	0.27	0.41	0	0	0	0	0	0	33.2	[]	['DC_DEGmeta', ' DC_Litt']
ZNF263	1.19	0.27	0.41	0	0	0	0	0	0	26.2	[]	['NTK_DEGmeta', ' NTK_Litt']
ZNF32	1.19	0.27	0.41	0	0	0	0	0	0	24.53	[]	['NTK_DEGmeta', ' NTK_Litt']
CREB1	1.18	0.27	0.41	0	0	0	0	0	0	38.23	[]	['NTK_DEGmeta', ' NTK_Litt']
ETV5	1.18	0.27	0.41	0	0	0	0	0	0	28.1	[]	['Tonsil_DEGmeta', ' Tonsil_Litt']
ZNF281	1.18	0.27	0.41	0	0	0	0	0	0	16.01	[]	['NTK_DEGmeta', ' NTK_Litt']
KLF3	1.18	0.27	0.41	0	0	0	0	0	0	17.19	[]	['NTK_DEGmeta', ' NTK_Litt']
TP63	1.18	0.27	0.41	0	0	0	0	0	0	17.42	[]	['Tonsil_DEGmeta', ' Tonsil_Litt']
NR5A2	1.18	0.27	0.41	0	0	0	0	0	0	14.15	[]	['Tonsil_DEGmeta', ' Tonsil_Litt']
SMAD3	1.14	0.55	0	0	0.59	0	0	0	0.59	31.38	[]	['Eosinophil_Litt', ' LN_Litt']
E2F4	1.13	0.27	0	0	0	0.86	0	0	0.86	12.76	[]	['NTK_Litt']
IRF6	1.13	0.27	0	0	0	0.86	0.38	0	0.86	25.84	[]	['PPI_Litt']
NFAT5	1.1	0.27	0	0.83	0	0.58	0.16	0	0.83	33.52	[]	['DC_Litt']
MSX1	1.1	0.27	0	0.83	0	0	0	0	0.83	19.81	[]	['Tonsil_Litt']
TGIF2	1.06	0	0.41	0	0.59	0	0	0.65	0.65	16.61	[]	['DC_DEGmeta']
ZNF282	1	0	0	1	0.99	0	0	0	1	13.12	[]	[]
HAND1	1	0	0	0	0	0	0	1	1	13.61	[]	[]
RORC	1	0	0	0	0	1	0	0	1	44.97	[]	[]
NKX2-1	1	0	0	0	0	1	0	0	1	20.02	[]	[]
REST	1	0	0	0	0.99	0	0	1	1	17.45	['RA_GWAS2']	[]
SCRT2	1	0	0	1	0.99	0	0.05	0.99	1	8.94	[]	[]
CEBPZ	1	0	0	0	1	0.98	0	1	1	22.47	[]	[]
NR6A1	1	0	0	1	0	0.95	0	0	1	22.24	[]	[]
CTCF	1	0	0	0	0	0	1	0	1	22.23	[]	[]
HOXA1	1	0	0	0	0	1	0	0.65	1	19.08	[]	[]
SCRT1	1	0	0	1	0.59	0	0	1	1	3.06	[]	[]
EHF	1	0	0	0	0	0.19	0	1	1	3.79	[]	[]
TCF3	1	0	0	0.33	0	0	1	0	1	17.04	['RA_GWAS3']	[]
NFYA	1	0	0	0	1	0	0.99	0	1	24.22	[]	[]
SIX5	1	0	0	0	0	1	0	1	1	14.33	[]	[]
ETV2	1	0	0	0	0	1	0.38	0.97	1	2.45	[]	[]
NKX2-3	1	0	0	0	1	0	1	0	1	2.84	['DISEASES_experiments']	[]
MXI1	1	0	0	1	1	0.03	0	0.96	1	16.22	[]	[]
NRF1	1	0	0	0.83	0	0	0	1	1	33.97	[]	[]
ZBTB1	1	0	0	0	0	1	0.38	0	1	15.42	[]	[]
ELF5	1	0	0	0	0	1	0	0.99	1	9.68	['RA_GWAS2']	[]
ZBTB33	1	0	0	1	0	0	0	0	1	19.79	[]	[]
TBX4	1	0	0	0	0	1	0	0	1	8.56	[]	[]
ARID2	1	0	0	0	1	0.19	0	0	1	8.41	[]	[]
SRY	1	0	0	0	0	0	1	0	1	2.11	[]	[]
ASCL1	1	0	0	0.03	0	0	0	1	1	14.68	[]	[]
NFYB	1	0	0	0	1	0.58	0.61	1	1	16.88	[]	[]
ELK4	1	0	0	1	0	0.99	0	1	1	14.75	[]	[]
ZBED1	1	0	0	0.99	1	0	0	0	1	8.1	[]	[]
ELF3	1	0	0	0	0	0.95	0	1	1	31.16	[]	[]
E4F1	1	0	0	1	0	0.95	0	0	1	8.01	[]	[]
ZBTB3	1	0	0	0	0	1	0	0	1	5.25	[]	[]
ETV3	1	0	0	0.96	0	1	0	1	1	9.79	[]	[]
RARG	1	0	0	0	0	1	0	0	1	15.43	[]	[]
BBX	1	0	0	0	0	1	0.84	0	1	5.6	[]	[]
TAL1	1	0	0	0	0	1	0	0	1	14.73	[]	[]
EN1	1	0	0	0	1	0	0	0	1	19.78	[]	[]
NFYC	1	0	0	0	0.99	0	0	1	1	6.84	[]	[]
HNF4A	1	0	0	1	0	0	0	0	1	32.01	[]	[]
TET1	1	0	0	1	0	0	0	0.28	1	24.22	[]	[]
FOXH1	1	0	0	1	0	0	0	0.99	1	2.65	[]	[]
HES4	1	0	0	0	0	0	1	0	1	10.83	[]	[]
SOX10	1	0	0	0	0	0.99	1	0	1	9.79	[]	[]
ZSCAN4	1	0	0	0	0	0.03	1	0	1	6.2	[]	[]
GABPA	0.99	0	0	0.83	0	0.98	0	0.99	0.99	18.97	[]	[]
NKX3-2	0.99	0	0	0	0.99	0.19	0	0.99	0.99	2.55	[]	[]
YY1	0.99	0	0	0	0	0	0	0.99	0.99	17.2	[]	[]
SMAD4	0.99	0	0	0	0.96	0	0.99	0	0.99	26.47	[]	[]
ZNF350	0.99	0	0	0	0.99	0	0	0	0.99	0	[]	[]
EBF1	0.99	0	0	0.99	0	0.03	0	0.99	0.99	13.36	['RA_GWAS3']	[]
NANOG	0.99	0	0	0	0	0	0.99	0	0.99	26.38	[]	[]
BCL6B	0.99	0	0	0	0.04	0	0.99	0	0.99	11.67	[]	[]
CREB3L2	0.99	0	0	0	0.99	0	0.9	0	0.99	25.28	[]	[]
HMBOX1	0.99	0	0	0	0	0	0	0.99	0.99	17.31	[]	[]
HOXD11	0.99	0	0	0.99	0	0.03	0	0.91	0.99	11.7	[]	[]
TLX3	0.99	0	0	0.33	0	0.99	0	0	0.99	0	[]	[]
HOXB7	0.99	0	0	0	0	0.99	0	0	0.99	4.61	[]	[]
MNT	0.99	0	0	0	0	0.99	0	0	0.99	16.72	[]	[]
MECOM	0.99	0	0	0	0	0.99	0	0	0.99	23.9	[]	[]
TBX2	0.99	0	0	0	0	0.99	0	0	0.99	18.55	[]	[]
PKNOX1	0.99	0	0	0	0	0.99	0	0	0.99	11.13	[]	[]
DBX2	0.99	0	0	0.33	0	0.99	0	0	0.99	0	[]	[]
FEZF1	0.99	0	0	0.83	0.21	0.99	0.01	0	0.99	6.04	[]	[]
HOXB3	0.99	0	0	0	0	0.99	0	0	0.99	10.04	[]	[]
RFX3	0.99	0	0	0	0.99	0	0	0	0.99	10.32	[]	[]
HEYL	0.99	0	0	0	0	0	0.99	0	0.99	12.53	[]	[]
HSF1	0.99	0	0	0	0	0	0.99	0	0.99	51.94	['CTD_RA>50']	[]
E2F1	0.99	0	0	0.99	0	0	0	0	0.99	39.76	[]	[]
ZSCAN16	0.99	0	0	0.99	0	0	0	0	0.99	21.08	[]	[]
TBX3	0.99	0	0	0.99	0	0	0	0	0.99	19.66	[]	[]
PTF1A	0.99	0	0	0.99	0	0.19	0	0	0.99	0	[]	[]
GLI1	0.99	0	0	0	0	0	0	0.99	0.99	30.75	[]	[]
EP300	0.99	0	0	0.96	0.98	0	0	0.99	0.99	33.75	['RA_GWAS3']	[]
TBX5	0.99	0	0	0	0.99	0.95	0	0	0.99	7.52	[]	[]
PITX1	0.99	0	0	0	0.99	0	0	0.97	0.99	13.4	[]	[]
MBD2	0.99	0	0	0.33	0.99	0	0.74	0	0.99	32.29	[]	[]
ESRRG	0.99	0	0	0	0	0	0.99	0	0.99	18.34	[]	[]
ZBTB18	0.99	0	0	0	0	0	0.99	0	0.99	16.61	[]	[]
ZKSCAN1	0.99	0	0	0	0	0	0.99	0	0.99	16.71	[]	[]
ARNT2	0.98	0	0	0	0	0	0.98	0	0.98	29.81	[]	[]
RFX1	0.98	0	0	0.83	0.98	0	0	0.98	0.98	16.18	[]	[]
SMAD2	0.98	0	0	0	0	0	0	0.98	0.98	36.32	[]	[]
PGR	0.98	0	0	0	0	0.98	0	0	0.98	11.52	[]	[]
MEIS1	0.98	0	0	0.03	0	0.98	0	0	0.98	17.7	[]	[]
HOXC10	0.98	0	0	0.98	0.59	0.03	0	0	0.98	7.86	[]	[]
HOMEZ	0.98	0	0	0.98	0	0.19	0.01	0	0.98	21.74	[]	[]
NKX6-1	0.98	0	0	0.98	0	0	0	0	0.98	7.75	[]	[]
GLIS1	0.98	0	0	0.98	0.59	0.86	0	0	0.98	11.61	[]	[]
HOXB6	0.98	0	0	0	0	0.98	0	0	0.98	4.31	[]	[]
MEOX2	0.98	0	0	0.33	0.04	0.98	0	0	0.98	24.33	[]	[]
HOXC11	0.98	0	0	0.98	0	0	0	0.65	0.98	0	[]	[]
E2F8	0.98	0	0	0.98	0	0	0.61	0	0.98	23.7	[]	[]
PLAG1	0.98	0	0	0	0.98	0	0.01	0	0.98	13.48	[]	[]
SPIC	0.98	0	0	0	0.98	0	0	0	0.98	5.26	[]	[]
SP2	0.98	0	0	0	0.98	0	0	0	0.98	4.99	[]	[]
ZHX1	0.98	0	0	0	0.98	0	0.84	0	0.98	14	[]	[]
NRL	0.98	0	0	0.83	0	0.19	0.98	0	0.98	2.26	[]	[]
SOX8	0.98	0	0	0.83	0	0.19	0.98	0	0.98	19.08	[]	[]
GLI2	0.98	0	0	0.33	0	0	0.98	0	0.98	17.74	[]	[]
DMRT1	0.97	0	0	0.33	0	0	0	0.97	0.97	13.6	[]	[]
HOXB1	0.97	0	0	0	0.21	0.95	0	0.97	0.97	8.07	[]	[]
KLF14	0.97	0	0	0	0	0	0	0.97	0.97	2.68	[]	[]
MLXIPL	0.97	0	0	0	0	0	0.97	0	0.97	15.12	[]	[]
NKX2-8	0.97	0	0	0	0	0	0.97	0.07	0.97	2.27	[]	[]
DMRT3	0.96	0	0	0	0.96	0	0.01	0	0.96	9.28	[]	[]
DMRTA2	0.96	0	0	0	0.96	0	0	0	0.96	11.31	[]	[]
ZBTB49	0.96	0	0	0	0	0	0.16	0.96	0.96	11.65	[]	[]
BHLHE41	0.96	0	0	0.03	0	0	0.96	0	0.96	15.36	[]	[]
POU3F1	0.96	0	0	0.96	0.04	0	0	0	0.96	15.24	['DISEASES_knowledge']	[]
CPEB1	0.96	0	0	0.96	0	0	0	0	0.96	18.76	[]	[]
MAZ	0.96	0	0	0.96	0	0	0	0	0.96	7.25	[]	[]
FOXP4	0.96	0	0	0.96	0	0	0	0	0.96	16.61	[]	[]
VAX2	0.96	0	0	0.96	0	0	0	0	0.96	2.16	[]	[]
ZIC1	0.96	0	0	0.96	0	0	0	0	0.96	12.54	[]	[]
MSX2	0.96	0	0	0.96	0	0	0	0	0.96	13.62	[]	[]
LIN54	0.96	0	0	0.96	0	0	0	0	0.96	21.26	[]	[]
VAX1	0.96	0	0	0.96	0	0	0	0	0.96	2.49	[]	[]
FOXI1	0.95	0	0	0	0	0.95	0	0	0.95	5.15	[]	[]
CLOCK	0.95	0	0	0	0	0.95	0	0	0.95	10.46	[]	[]
ZBTB4	0.95	0	0	0	0	0.95	0.74	0	0.95	15.42	[]	[]
IRX1	0.95	0	0	0	0	0.95	0	0	0.95	12.14	[]	[]
ATF7	0.95	0	0	0	0.04	0.95	0.05	0	0.95	11.35	[]	[]
CDX1	0.95	0	0	0	0	0.95	0.84	0	0.95	7.92	[]	[]
HNF1B	0.95	0	0	0.03	0	0.95	0.01	0	0.95	25.66	[]	[]
SOX7	0.95	0	0	0	0.21	0	0.95	0	0.95	12.67	[]	[]
NFATC2	0.95	0	0	0	0	0	0.95	0	0.95	13.01	[]	[]
EGR4	0.94	0	0	0	0.21	0	0	0.94	0.94	24.45	[]	[]
THRB	0.94	0	0	0.33	0	0.86	0.01	0.94	0.94	33.9	[]	[]
SP4	0.94	0	0	0	0	0	0	0.94	0.94	26.2	[]	[]
E2F5	0.94	0	0	0.83	0	0	0	0.94	0.94	18.26	[]	[]
GMEB1	0.94	0	0	0	0.04	0.19	0	0.94	0.94	14.33	[]	[]
HEY2	0.94	0	0	0	0	0	0	0.94	0.94	21.65	[]	[]
MZF1	0.94	0	0	0	0.94	0	0.94	0	0.94	14.13	[]	[]
GRHL1	0.94	0	0	0	0.94	0	0	0	0.94	17.45	[]	[]
JDP2	0.94	0	0	0	0.94	0	0.84	0	0.94	19.24	['RA_GWAS2']	[]
RFX2	0.94	0	0	0	0.94	0	0.38	0.28	0.94	13.99	[]	[]
CEBPG	0.94	0	0	0	0.21	0	0.94	0	0.94	31.7	[]	[]
DBP	0.94	0	0	0	0.94	0	0	0	0.94	27.7	[]	[]
CTCFL	0.94	0	0	0	0.94	0	0	0	0.94	5.48	[]	[]
GSC	0.94	0	0	0	0.94	0	0	0	0.94	17.56	[]	[]
NR2C1	0.92	0	0	0	0	0	0.92	0	0.92	9.19	[]	[]
E2F7	0.92	0	0	0	0	0	0.92	0	0.92	18.27	[]	[]
NFIA	0.92	0	0	0	0	0	0.92	0	0.92	26.22	['RA_GWAS2']	[]
ONECUT1	0.91	0	0	0	0.91	0	0	0	0.91	11.07	[]	[]
ARX	0.91	0	0	0	0.91	0	0	0	0.91	13.5	[]	[]
VSX2	0.91	0	0	0	0	0	0	0.91	0.91	0	[]	[]
OVOL1	0.91	0	0	0	0	0	0	0.91	0.91	4.1	[]	[]
TBX1	0.91	0	0	0	0	0	0.05	0.91	0.91	12.68	[]	[]
GLI3	0.9	0	0	0	0	0	0.9	0.28	0.9	16.96	[]	[]
SOX9	0.88	0.27	0	0	0	0.03	0.61	0	0.61	32.56	[]	['Tonsil_Litt']
SREBF1	0.88	0.55	0	0.33	0	0	0	0	0.33	35.95	[]	['DC_Litt', ' Tonsil_Litt']
DPRX	0.86	0	0	0	0	0.86	0	0.28	0.86	0	[]	[]
HLTF	0.86	0	0	0	0	0.86	0.74	0	0.86	22.22	[]	[]
TGIF2LX	0.86	0	0	0	0	0.86	0	0	0.86	0	[]	[]
BARX2	0.86	0	0	0	0	0.86	0	0	0.86	4.66	[]	[]
HLF	0.86	0	0	0	0	0.86	0	0.07	0.86	7.75	[]	[]
NPAS4	0.86	0	0	0	0.04	0.86	0	0	0.86	2.63	[]	[]
TFCP2	0.86	0	0	0	0	0.86	0.05	0	0.86	14.11	[]	[]
ZNF713	0.86	0	0	0.03	0	0.86	0	0	0.86	19.59	[]	[]
HOXB8	0.86	0	0	0	0	0.86	0	0	0.86	4.63	[]	[]
FOXO4	0.86	0.27	0	0	0	0.58	0	0	0.58	20.92	[]	['DC_Litt']
ATF2	0.86	0.27	0	0	0	0.58	0	0	0.58	31.93	['RA_GWAS3']	['PPI_Litt']
CREB3L1	0.85	0	0	0	0.85	0	0.16	0.28	0.85	12.35	[]	[]
HSF2	0.85	0	0	0	0.85	0	0.01	0	0.85	12.38	[]	[]
NR0B1	0.85	0	0	0	0.85	0	0	0.65	0.85	12.9	[]	[]
HOXC12	0.85	0	0	0	0.85	0	0	0.28	0.85	0	[]	[]
HOXA9	0.85	0	0	0	0.85	0	0	0	0.85	10.17	[]	[]
ZNF784	0.85	0	0	0	0.85	0	0	0.65	0.85	0	[]	[]
PBX2	0.85	0	0	0	0.85	0	0	0	0.85	23.1	['RA_GWAS2']	[]
RFX4	0.85	0	0	0	0.85	0	0	0	0.85	3.95	[]	[]
SOX12	0.85	0	0	0	0.85	0	0	0	0.85	7.53	[]	[]
PHOX2B	0.84	0	0	0	0	0	0.84	0	0.84	12.94	[]	[]
POU4F2	0.84	0	0	0	0	0	0.84	0	0.84	9.85	[]	[]
TERF2	0.84	0	0	0	0.04	0	0.84	0.07	0.84	13.4	[]	[]
HOXA3	0.84	0	0	0.03	0	0.19	0	0.84	0.84	26.59	[]	[]
PKNOX2	0.84	0	0	0	0.21	0	0	0.84	0.84	27.08	[]	[]
MYOD1	0.84	0	0	0	0	0	0	0.84	0.84	8.4	[]	[]
HNF4G	0.84	0	0	0	0	0	0	0.84	0.84	10	[]	[]
GATA1	0.84	0	0	0	0	0	0	0.84	0.84	6.13	[]	[]
TFAP2B	0.83	0	0	0.83	0	0	0	0	0.83	7.17	[]	[]
RXRG	0.83	0	0	0.83	0	0	0	0	0.83	9.21	[]	[]
ZNF423	0.83	0	0	0.83	0	0	0	0	0.83	5	[]	[]
TBP	0.83	0	0	0.83	0	0	0	0	0.83	14.35	['RA_GWAS3']	[]
TFAP2A	0.83	0	0	0.83	0	0	0	0	0.83	29.79	[]	[]
POU3F3	0.83	0	0	0.83	0	0	0	0	0.83	8.07	[]	[]
ELF2	0.83	0	0	0.83	0	0	0.05	0	0.83	20.02	[]	[]
HOXB5	0.83	0	0	0.83	0	0.58	0	0	0.83	16.61	[]	[]
ZFHX3	0.83	0	0	0.83	0.21	0	0	0	0.83	20.35	[]	[]
ZBTB47	0.83	0	0	0.83	0	0	0	0	0.83	9.18	[]	[]
SPDEF	0.83	0	0	0.83	0	0	0.01	0	0.83	3.9	[]	[]
ATOH8	0.83	0	0	0.83	0	0	0	0.65	0.83	14.36	[]	[]
RXRB	0.83	0	0	0.83	0	0	0	0	0.83	9.64	[]	[]
SPZ1	0.83	0	0	0.83	0.21	0.03	0	0	0.83	2.27	[]	[]
FOXB1	0.74	0	0.41	0.33	0	0	0	0	0.33	5.02	[]	['DC_DEGmeta']
GLIS3	0.74	0	0	0	0	0	0.74	0	0.74	19.19	[]	[]
NEUROD1	0.74	0	0	0	0	0	0.74	0	0.74	14.24	[]	[]
SP8	0.65	0	0	0	0	0	0	0.65	0.65	15.4	[]	[]
LHX6	0.65	0	0	0	0	0.19	0	0.65	0.65	19.77	[]	[]
NR1H4	0.65	0	0	0.03	0	0	0	0.65	0.65	13.96	[]	[]
TFAP4	0.65	0	0	0	0	0	0	0.65	0.65	20.82	[]	[]
SMARCC2	0.65	0	0	0	0	0.03	0	0.65	0.65	7.62	[]	[]
HOXD13	0.65	0	0	0	0	0	0	0.65	0.65	5.1	[]	[]
HSFY2	0.65	0	0	0	0	0.03	0	0.65	0.65	2.71	[]	[]
PRDM1	0.62	0	0.41	0	0.21	0	0	0	0.21	12.43	['RA_GWAS1' 'DISEASES_knowledge' 'DISEASES_experiments']	['NTK_DEGmeta']
CENPB	0.61	0	0	0	0	0	0.61	0	0.61	4.7	[]	[]
ATF1	0.61	0	0	0	0	0	0.61	0	0.61	32	[]	[]
DMBX1	0.59	0	0	0	0.59	0	0	0	0.59	12.38	[]	[]
MYB	0.59	0	0	0	0.59	0	0.38	0	0.59	28.99	[]	[]
FOXG1	0.59	0	0	0	0.59	0	0	0	0.59	12.69	[]	[]
GATA5	0.59	0	0	0	0.59	0	0	0	0.59	6.78	[]	[]
POU3F2	0.59	0	0	0	0.59	0	0	0	0.59	7.39	[]	[]
GATA2	0.59	0	0	0	0.59	0.58	0	0	0.59	16.18	[]	[]
ZIC3	0.59	0	0	0.03	0.59	0	0	0	0.59	13.21	[]	[]
NHLH2	0.59	0	0	0	0.59	0	0	0	0.59	4.89	[]	[]
BHLHA15	0.59	0	0	0	0.59	0	0	0	0.59	6.02	[]	[]
SOX3	0.59	0	0	0	0.59	0	0	0	0.59	19.89	[]	[]
ZIC4	0.59	0	0	0	0.59	0	0.01	0	0.59	7.72	[]	[]
FOXP3	0.59	0	0	0.03	0.59	0	0.01	0	0.59	42.32	['RA_DisGeNet']	[]
GSC2	0.58	0	0	0	0.04	0.58	0	0.28	0.58	6.34	[]	[]
GCM2	0.58	0	0	0.33	0	0.58	0.16	0	0.58	6	[]	[]
SOX30	0.58	0	0	0	0	0.58	0.05	0	0.58	5.82	[]	[]
ZKSCAN3	0.58	0	0	0	0	0.58	0.05	0	0.58	14.57	[]	[]
VTN	0.58	0	0	0	0	0.58	0	0	0.58	21.59	[]	[]
MEIS2	0.58	0	0	0	0	0.58	0	0.28	0.58	27.13	[]	[]
EN2	0.58	0	0	0.03	0	0.58	0	0	0.58	7.99	[]	[]
HOXA2	0.58	0	0	0	0	0.58	0	0	0.58	7.14	[]	[]
KMT2A	0.55	0.55	0	0	0	0	0	0	0	17.61	[]	['NTK_Litt', ' Tonsil_Litt']
USF2	0.55	0.55	0	0	0	0	0	0	0	13.49	[]	['DC_Litt', ' NTK_Litt']
NR2F2	0.41	0	0.41	0	0	0	0	0	0	44.87	[]	['Tonsil_DEGmeta']
SOX4	0.41	0	0.41	0	0	0	0	0	0	30.76	[]	['Tonsil_DEGmeta']
TLX1	0.41	0	0.41	0	0	0	0	0	0	1.96	[]	['NTK_DEGmeta']
SREBF2	0.38	0	0	0	0	0	0.38	0	0.38	25.25	[]	[]
CDX2	0.38	0	0	0	0	0.19	0.38	0	0.38	6.84	[]	[]
ZNF75A	0.38	0	0	0.33	0	0	0.38	0	0.38	0	[]	[]
HIC2	0.38	0	0	0.03	0	0	0.38	0	0.38	17.7	[]	[]
TCFL5	0.38	0	0	0	0	0	0.38	0.28	0.38	11.48	[]	[]
MGA	0.38	0	0	0	0	0	0.38	0.28	0.38	7.44	[]	[]
ZBTB7C	0.38	0	0	0.03	0	0	0.38	0	0.38	2.06	[]	[]
GBX2	0.38	0	0	0	0	0	0.38	0	0.38	13.03	[]	[]
NFIB	0.33	0.27	0	0	0	0	0.05	0	0.05	19.79	[]	['Tonsil_Litt']
RUNX2	0.33	0.27	0	0	0	0	0.05	0	0.05	36.95	[]	['Multitissue_Litt']
LHX1	0.33	0	0	0.33	0	0	0	0	0.33	15.89	[]	[]
TFAP2C	0.33	0	0	0.33	0	0	0	0	0.33	20.26	[]	[]
HNF1A	0.33	0	0	0.33	0	0.19	0	0	0.33	22.01	[]	[]
FOXJ3	0.33	0	0	0.33	0	0	0	0	0.33	7.28	[]	[]
E2F6	0.33	0	0	0.33	0	0	0	0.28	0.33	13.79	[]	[]
GLIS2	0.33	0	0	0.33	0.04	0	0	0	0.33	12.59	[]	[]
NFATC3	0.33	0	0	0.33	0	0	0	0	0.33	24.01	[]	[]
POU4F1	0.33	0	0	0.33	0	0	0	0	0.33	28.6	[]	[]
FUBP1	0.33	0	0	0.33	0	0	0	0	0.33	32.97	[]	[]
POU1F1	0.33	0	0	0.33	0	0	0	0	0.33	8.35	[]	[]
PAX4	0.33	0	0	0.33	0.04	0	0	0	0.33	5.12	[]	[]
LHX3	0.33	0	0	0.33	0	0	0	0	0.33	0	[]	[]
FOXD3	0.33	0	0	0.33	0	0	0	0	0.33	5	[]	[]
PBX1	0.33	0	0	0.33	0	0	0	0	0.33	16.43	[]	[]
PROP1	0.31	0.27	0	0	0.04	0	0	0	0.04	2.49	[]	['DC_Litt']
ARID5B	0.31	0.27	0	0	0	0.03	0	0	0.03	25.55	['RA_GWAS3' 'RA_GWAS2' 'DISEASES_knowledge' 'DISEASES_experiments']	['Tonsil_Litt']
SOX18	0.31	0.27	0	0.03	0	0	0	0	0.03	16.36	[]	['DC_Litt']
NFE2L1	0.31	0.27	0	0.03	0	0	0	0	0.03	33.86	[]	['Tonsil_Litt']
ZBTB7A	0.28	0.27	0	0	0	0	0	0	0	20.68	[]	['DC_Litt']
ETV4	0.28	0	0	0	0	0	0	0.28	0.28	25.74	[]	[]
NR5A1	0.28	0	0	0	0	0	0	0.28	0.28	11.94	[]	[]
PROX1	0.28	0	0	0	0.21	0	0.01	0.28	0.28	24.11	[]	[]
TOPORS	0.28	0	0	0	0	0	0	0.28	0.28	11.43	[]	[]
ZNF202	0.28	0	0	0	0	0	0.16	0.28	0.28	13.24	[]	[]
FOXK1	0.28	0	0	0	0	0	0	0.28	0.28	10.25	[]	[]
ZNF333	0.28	0	0	0	0	0	0	0.28	0.28	29.38	[]	[]
OSR1	0.28	0	0	0	0.21	0	0	0.28	0.28	15.33	[]	[]
KLF16	0.28	0	0	0	0	0	0	0.28	0.28	18.11	[]	[]
PITX2	0.28	0	0	0	0	0	0	0.28	0.28	11.93	[]	[]
PPARD	0.28	0.27	0	0	0	0	0	0	0	50.17	['CTD_RA>50']	['DC_Litt']
RARA	0.28	0.27	0	0	0	0	0	0	0	39.21	[]	['Tonsil_Litt']
FOXJ2	0.28	0.27	0	0	0	0	0	0	0	19.22	[]	['Tonsil_Litt']
ARID3A	0.28	0.27	0	0	0	0	0	0	0	3.87	[]	['DC_Litt']
AIRE	0.27	0.27	0	0	0	0	0	0	0	4.71	['RA_GWAS1' 'RA_GWAS3' 'RA_GWAS2' 'DISEASES_experiments']	['DC_Litt']
ZNF35	0.27	0.27	0	0	0	0	0	0	0	14.27	[]	['DC_Litt']
TFEB	0.27	0.27	0	0	0	0	0	0	0	18.17	[]	['LN_Litt']
FOXF1	0.27	0.27	0	0	0	0	0	0	0	9.93	[]	['DC_Litt']
DDIT3	0.27	0.27	0	0	0	0	0	0	0	74.35	['CTD_RA>50']	['DC_Litt']
HES1	0.27	0.27	0	0	0	0	0	0	0	38.51	[]	['LN_Litt']
HINFP	0.21	0	0	0	0.21	0	0	0	0.21	22.8	[]	[]
ALX1	0.21	0	0	0	0.21	0	0	0	0.21	8.11	[]	[]
FOXQ1	0.21	0	0	0	0.21	0	0.05	0	0.21	15.55	[]	[]
EMX2	0.21	0	0	0	0.21	0	0	0	0.21	15.25	[]	[]
POU2F1	0.21	0	0	0	0.21	0	0	0	0.21	23.69	[]	[]
IRX2	0.21	0	0	0	0.21	0	0	0.07	0.21	13.79	[]	[]
YBX1	0.19	0	0	0	0.04	0.19	0	0	0.19	16.95	[]	[]
GFI1B	0.19	0	0	0	0	0.19	0	0	0.19	9.04	[]	[]
FOXC1	0.19	0	0	0	0	0.19	0	0	0.19	19.64	[]	[]
FOXO3	0.19	0	0	0	0	0.19	0	0	0.19	33.64	[]	[]
FOXP2	0.19	0	0	0	0	0.19	0	0	0.19	13.67	[]	[]
NEUROG2	0.19	0	0	0	0	0.19	0	0	0.19	7.62	[]	[]
MYPOP	0.19	0	0	0	0	0.19	0	0	0.19	5.48	[]	[]
BRCA1	0.19	0	0	0	0	0.19	0	0	0.19	46.78	[]	[]
PHOX2A	0.16	0	0	0	0	0	0.16	0	0.16	5.01	[]	[]
HES5	0.16	0	0	0	0	0	0.16	0	0.16	21.02	['DISEASES_experiments']	[]
MYOG	0.16	0	0	0	0	0	0.16	0	0.16	11.42	[]	[]
THAP1	0.16	0	0	0	0	0	0.16	0	0.16	21.12	[]	[]
HOXB13	0.07	0	0	0	0	0	0	0.07	0.07	7.73	[]	[]
PAX2	0.07	0	0	0	0	0	0	0.07	0.07	2.37	[]	[]
ESR2	0.07	0	0	0.03	0	0	0	0.07	0.07	14.8	[]	[]
MESP1	0.07	0	0	0	0	0.03	0	0.07	0.07	13.49	[]	[]
PAX9	0.07	0	0	0	0	0	0	0.07	0.07	8.44	[]	[]
EVX2	0.07	0	0	0	0	0	0	0.07	0.07	0	[]	[]
HEY1	0.07	0	0	0	0	0	0	0.07	0.07	27.34	[]	[]
PPARG	0.07	0	0	0	0	0	0	0.07	0.07	46.43	[]	[]
ZBTB14	0.05	0	0	0	0	0	0.05	0	0.05	4.75	[]	[]
ESR1	0.05	0	0	0	0	0	0.05	0	0.05	30.85	['RA_DisGeNet']	[]
NAIF1	0.05	0	0	0	0	0.03	0.05	0	0.05	5.62	[]	[]
INSM1	0.05	0	0	0	0	0	0.05	0	0.05	13.78	[]	[]
PAX5	0.04	0	0	0	0.04	0	0	0	0.04	16.72	['RA_GWAS3']	[]
RARB	0.04	0	0	0	0.04	0	0	0	0.04	27.24	[]	[]
HOXD10	0.04	0	0	0	0.04	0	0	0	0.04	2.11	[]	[]
ESX1	0.04	0	0	0	0.04	0	0	0	0.04	6.51	[]	[]
DMRTC2	0.04	0	0	0	0.04	0	0	0	0.04	2.84	[]	[]
TBX20	0.04	0	0	0	0.04	0	0	0	0.04	6.74	[]	[]
HMX2	0.04	0	0	0	0.04	0	0	0	0.04	8.24	[]	[]
HMX1	0.04	0	0	0	0.04	0	0	0	0.04	0	[]	[]
ALX3	0.04	0	0	0	0.04	0	0	0	0.04	4.91	[]	[]
MYF6	0.04	0	0	0	0.04	0	0	0	0.04	16.54	[]	[]
MEF2D	0.04	0	0	0	0.04	0	0	0	0.04	16.96	[]	[]
SOX17	0.03	0	0	0	0	0.03	0	0	0.03	7.14	[]	[]
MEIS3	0.03	0	0	0	0	0.03	0	0	0.03	10.9	[]	[]
ESRRA	0.03	0	0	0	0	0.03	0	0	0.03	20.33	[]	[]
POU6F2	0.03	0	0	0	0	0.03	0	0	0.03	2.65	[]	[]
NR1I2	0.03	0	0	0	0	0.03	0	0	0.03	20.42	[]	[]
LMX1A	0.03	0	0	0	0	0.03	0	0	0.03	7.61	['RA_GWAS2']	[]
HOXD8	0.03	0	0	0	0	0.03	0	0	0.03	8.08	[]	[]
BHLHE22	0.03	0	0	0	0	0.03	0	0	0.03	4.79	[]	[]
NOBOX	0.03	0	0	0	0	0.03	0	0	0.03	0	[]	[]
VSX1	0.03	0	0	0	0	0.03	0	0	0.03	10.33	[]	[]
ZFHX2	0.03	0	0	0.03	0	0.03	0	0	0.03	7.57	[]	[]
ONECUT3	0.03	0	0	0.03	0	0	0	0	0.03	6.07	[]	[]
TCF12	0.03	0	0	0.03	0	0	0	0	0.03	27.36	['RA_GWAS2']	[]
FOXA3	0.03	0	0	0.03	0	0	0	0	0.03	14.67	[]	[]
HMG20B	0.03	0	0	0.03	0	0	0	0	0.03	4.79	[]	[]
TEAD3	0.03	0	0	0.03	0	0	0	0	0.03	1.85	[]	[]
NR2F1	0.03	0	0	0.03	0	0	0	0	0.03	28.2	[]	[]
HOXC8	0.03	0	0	0.03	0	0	0	0	0.03	2.41	[]	[]
HOXA5	0.03	0	0	0.03	0	0	0	0	0.03	12.07	[]	[]
ZNF683	0.03	0	0	0.03	0	0	0	0	0.03	7.32	[]	[]
ONECUT2	0.03	0	0	0.03	0	0	0	0	0.03	17.19	[]	[]
HOXD12	0.03	0	0	0.03	0	0	0	0	0.03	10.61	[]	[]
NFATC4	0.03	0	0	0.03	0	0	0	0	0.03	20.73	[]	[]
ZNF232	0.01	0	0	0	0	0	0.01	0	0.01	8.81	[]	[]
ELK1	0.01	0	0	0	0	0	0.01	0	0.01	36.28	['RA_GWAS3']	[]
MLX	0.01	0	0	0	0	0	0.01	0	0.01	9.9	[]	[]
ZFX	0.01	0	0	0	0	0	0.01	0	0.01	13.11	[]	[]
ETV1	0	0	0	0	0	0	0	0	0	16.14	[]	[]
HOXA7	0	0	0	0	0	0	0	0	0	11.29	[]	[]
SRF	0	0	0	0	0	0	0	0	0	21.76	[]	[]
KDM2B	0	0	0	0	0	0	0	0	0	4.06	[]	[]
TCF24	0	0	0	0	0	0	0	0	0	17.16	[]	[]
TBX15	0	0	0	0	0	0	0	0	0	9.84	[]	[]
TFAP2D	0	0	0	0	0	0	0	0	0	2.41	[]	[]
E2F2	0	0	0	0	0	0	0	0	0	33.31	[]	[]
EVX1	0	0	0	0	0	0	0	0	0	20.85	[]	[]
BSX	0	0	0	0	0	0	0	0	0	6.51	[]	[]
THRA	0	0	0	0	0	0	0	0	0	25.62	[]	[]
MEF2B	0	0	0	0	0	0	0	0	0	2.44	[]	[]
SIX3	0	0	0	0	0	0	0	0	0	10.47	[]	[]
NR2E3	0	0	0	0	0	0	0	0	0	0	[]	[]
PAX1	0	0	0	0	0	0	0	0	0	8.1	[]	[]
BPTF	0	0	0	0	0	0	0	0	0	32.89	[]	[]
CUX1	0	0	0	0	0	0	0	0	0	24.01	[]	[]
ZBTB6	0	0	0	0	0	0	0	0	0	11.93	[]	[]
NFIX	0	0	0	0	0	0	0	0	0	11.83	[]	[]
ZNF589	0	0	0	0	0	0	0	0	0	35.11	[]	[]
DLX4	0	0	0	0	0	0	0	0	0	17.19	[]	[]
GBX1	0	0	0	0	0	0	0	0	0	2.84	[]	[]
NEUROD2	0	0	0	0	0	0	0	0	0	10.96	[]	[]
NFE2L2	0	0	0	0	0	0	0	0	0	64.97	['CTD_RA>50']	[]
BARX1	0	0	0	0	0	0	0	0	0	0	[]	[]
ZNF740	0	0	0	0	0	0	0	0	0	6.33	[]	[]
PAX8	0	0	0	0	0	0	0	0	0	11.41	[]	[]
NKX2-2	0	0	0	0	0	0	0	0	0	7.67	[]	[]
ZIC2	0	0	0	0	0	0	0	0	0	13.02	[]	[]
TLX2	0	0	0	0	0	0	0	0	0	11.15	[]	[]
CUX2	0	0	0	0	0	0	0	0	0	8.61	['DISEASES_experiments']	[]
NKX3-1	0	0	0	0	0	0	0	0	0	20.26	[]	[]
DMRT2	0	0	0	0	0	0	0	0	0	7.64	[]	[]
TP73	0	0	0	0	0	0	0	0	0	19.24	[]	[]
MAFK	0	0	0	0	0	0	0	0	0	28.5	[]	[]
DLX6	0	0	0	0	0	0	0	0	0	19.05	[]	[]
RAX2	0	0	0	0	0	0	0	0	0	10.19	[]	[]
SHOX2	0	0	0	0	0	0	0	0	0	16.4	[]	[]
POU5F1	0	0	0	0	0	0	0	0	0	30.05	['RA_GWAS2']	[]
OTX2	0	0	0	0	0	0	0	0	0	6.25	[]	[]
NR2E1	0	0	0	0	0	0	0	0	0	8.25	[]	[]
SHOX	0	0	0	0	0	0	0	0	0	15.12	[]	[]
HOXA13	0	0	0	0	0	0	0	0	0	4.73	[]	[]
MAFG	0	0	0	0	0	0	0	0	0	19.6	[]	[]
LMX1B	0	0	0	0	0	0	0	0	0	7.69	[]	[]
HIC1	0	0	0	0	0	0	0	0	0	14.98	[]	[]
LBX1	0	0	0	0	0	0	0	0	0	2.65	[]	[]
T	0	0	0	0	0	0	0	0	0	8.94	[]	[]
KLF15	0	0	0	0	0	0	0	0	0	24.54	[]	[]
EMX1	0	0	0	0	0	0	0	0	0	1.98	[]	[]
HOXC6	0	0	0	0	0	0	0	0	0	10.43	[]	[]
MNX1	0	0	0	0	0	0	0	0	0	12.2	[]	[]
LHX2	0	0	0	0	0	0	0	0	0	24.56	[]	[]
TBR1	0	0	0	0	0	0	0	0	0	8.37	[]	[]
ZBTB7B	0	0	0	0	0	0	0	0	0	7.02	[]	[]
GMEB2	0	0	0	0	0	0	0	0	0	8.34	[]	[]
KLF1	0	0	0	0	0	0	0	0	0	7.22	[]	[]
TEAD4	0	0	0	0	0	0	0	0	0	33.88	[]	[]
FOXD2	0	0	0	0	0	0	0	0	0	15.85	[]	[]
NR3C2	0	0	0	0	0	0	0	0	0	26.08	[]	[]
SOX6	0	0	0	0	0	0	0	0	0	17.88	[]	[]
KLF8	0	0	0	0	0	0	0	0	0	5.14	[]	[]
HMX3	0	0	0	0	0	0	0	0	0	2.49	[]	[]
UNCX	0	0	0	0	0	0	0	0	0	4.84	[]	[]
DLX3	0	0	0	0	0	0	0	0	0	13.89	[]	[]
SMAD1	0	0	0	0	0	0	0	0	0	31.06	[]	[]
HOXD9	0	0	0	0	0	0	0	0	0	4.86	[]	[]
WT1	0	0	0	0	0	0	0	0	0	17.18	[]	[]
IRX5	0	0	0	0	0	0	0	0	0	8.72	[]	[]
GCM1	0	0	0	0	0	0	0	0	0	4.49	[]	[]
ZNF143	0	0	0	0	0	0	0	0	0	15.39	[]	[]
NR1D1	0	0	0	0	0	0	0	0	0	35.14	[]	[]
POU6F1	0	0	0	0	0	0	0	0	0	5.25	[]	[]
SMAD5	0	0	0	0	0	0	0	0	0	20.82	[]	[]
FOXP1	0	0	0	0	0	0	0	0	0	20.39	['RA_GWAS2']	[]
PAX3	0	0	0	0	0	0	0	0	0	13.95	[]	[]
NHLH1	0	0	0	0	0	0	0	0	0	4.84	[]	[]
PRKRIR	0	0	0	0	0	0	0	0	0	0	[]	[]
HES7	0	0	0	0	0	0	0	0	0	4.96	[]	[]
SP3	0	0	0	0	0	0	0	0	0	20.17	[]	[]
NR2F6	0	0	0	0	0	0	0	0	0	14.22	['DISEASES_experiments']	[]
ZNF219	0	0	0	0	0	0	0	0	0	22.79	[]	[]
HAND2	0	0	0	0	0	0	0	0	0	12.87	[]	[]
PDX1	0	0	0	0	0	0	0	0	0	10.96	[]	[]
NPAS2	0	0	0	0	0	0	0	0	0	12.85	['RA_GWAS2']	[]
GSX1	0	0	0	0	0	0	0	0	0	9.92	[]	[]
FOXO6	0	0	0	0	0	0	0	0	0	8.31	[]	[]
FOXL1	0	0	0	0	0	0	0	0	0	16.54	[]	[]
FOXD1	0	0	0	0	0	0	0	0	0	9.25	[]	[]
BARHL2	0	0	0	0	0	0	0	0	0	2.49	[]	[]
PURA	0	0	0	0	0	0	0	0	0	11.42	[]	[]
FOXA2	0	0	0	0	0	0	0	0	0	17.87	[]	[]
SOX15	0	0	0	0	0	0	0	0	0	7.95	[]	[]
NR1I3	0	0	0	0	0	0	0	0	0	17.17	['RA_DisGeNet']	[]
RREB1	0	0	0	0	0	0	0	0	0	15.79	[]	[]
DRGX	0	0	0	0	0	0	0	0	0	0	[]	[]
DLX1	0	0	0	0	0	0	0	0	0	16.08	[]	[]
ALX4	0	0	0	0	0	0	0	0	0	4.8	[]	[]
MYF5	0	0	0	0	0	0	0	0	0	14	[]	[]
FOXA1	0	0	0	0	0	0	0	0	0	34.26	[]	[]
POU3F4	0	0	0	0	0	0	0	0	0	0	[]	[]
FOXF2	0	0	0	0	0	0	0	0	0	9.8	[]	[]
DLX2	0	0	0	0	0	0	0	0	0	17.36	[]	[]
DLX5	0	0	0	0	0	0	0	0	0	8.54	[]	[]
LBX2	0	0	0	0	0	0	0	0	0	16.74	[]	[]
HOXC13	0	0	0	0	0	0	0	0	0	4.99	[]	[]
ZNF148	0	0	0	0	0	0	0	0	0	29.58	[]	[]
OLIG1	0	0	0	0	0	0	0	0	0	4.33	[]	[]
PAX6	0	0	0	0	0	0	0	0	0	16.56	[]	[]
OLIG2	0	0	0	0	0	0	0	0	0	13.23	[]	[]
USF1	0	0	0	0	0	0	0	0	0	7.65	[]	[]
RHOXF1	0	0	0	0	0	0	0	0	0	2.57	[]	[]
POU5F1B	0	0	0	0	0	0	0	0	0	15.09	[]	[]
TEAD1	0	0	0	0	0	0	0	0	0	12.45	[]	[]
RAX	0	0	0	0	0	0	0	0	0	11.27	[]	[]
ID4	0	0	0	0	0	0	0	0	0	16.89	[]	[]
NKX2-5	0	0	0	0	0	0	0	0	0	15.88	[]	[]
VDR	0	0	0	0	0	0	0	0	0	30.86	['RA_DisGeNet']	[]
POU2F3	0	0	0	0	0	0	0	0	0	11.4	[]	[]
FOXM1	0	0	0	0	0	0	0	0	0	24.03	['RA_GWAS3']	[]
GSX2	0	0	0	0	0	0	0	0	0	0	[]	[]
CDC5L	0	0	0	0	0	0	0	0	0	9.69	[]	[]
SOX21	0	0	0	0	0	0	0	0	0	7.72	[]	[]
ARNT	0	0	0	0	0	0	0	0	0	23.89	[]	[]
PAX7	0	0	0	0	0	0	0	0	0	16.28	[]	[]
TCF7L1	0	0	0	0	0	0	0	0	0	26.2	[]	[]
SOX5	0	0	0	0	0	0	0	0	0	25.8	['RA_GWAS2']	[]
E2F3	0	0	0	0	0	0	0	0	0	51.48	['CTD_RA>50']	[]
PPARA	0	0	0	0	0	0	0	0	0	41.58	[]	[]
ZEB1	0	0	0	0	0	0	0	0	0	45.32	[]	[]
MYBL2	0	0	0	0	0	0	0	0	0	27.07	[]	[]
HESX1	0	0	0	0	0	0	0	0	0	7.66	[]	[]
MAFA	0	0	0	0	0	0	0	0	0	10.42	[]	[]
ZNF384	0	0	0	0	0	0	0	0	0	17.82	[]	[]
LHX9	0	0	0	0	0	0	0	0	0	7.05	[]	[]
GATA4	0	0	0	0	0	0	0	0	0	29.74	[]	[]
MIXL1	0	0	0	0	0	0	0	0	0	15	[]	[]
HMGA2	0	0	0	0	0	0	0	0	0	26.64	[]	[]
TEF	0	0	0	0	0	0	0	0	0	22.09	[]	[]
TFCP2L1	0	0	0	0	0	0	0	0	0	14.75	[]	[]
ISX	0	0	0	0	0	0	0	0	0	2.3	[]	[]
OTX1	0	0	0	0	0	0	0	0	0	12.85	[]	[]
ZSCAN10	0	0	0	0	0	0	0	0	0	8.83	[]	[]
ESRRB	0	0	0	0	0	0	0	0	0	7.28	[]	[]
SOX14	0	0	0	0	0	0	0	0	0	11.62	[]	[]
SOX2	0	0	0	0	0	0	0	0	0	39.33	[]	[]
AR	0	0	0	0	0	0	0	0	0	39.7	[]	[]
PRDM4	0	0	0	0	0	0	0	0	0	22.24	[]	[]
SMARCC1	0	0	0	0	0	0	0	0	0	12.02	['RA_GWAS3']	[]
TFDP1	0	0	0	0	0	0	0	0	0	24.8	[]	[]

## Sheet: TF score
	Compiled Score	Score combining the KDA and TF regulation study. Higher score means higher confidence that the TF is important for RA regulation. Score = DEG KDA + Lit. KDA + max(Tissue, mono, fibro, B cell, T cell score)
	DEG KDA score	Score related to the Number of independent Key Driver Analysis (KDA) studies from the list of DEGs in which the TF was identified (among 10). The KDA was performed on different networks, produced by different methods on different tissues.
	Lit. KDA score	Score related to the Number of independent Key Driver Analysis (KDA) studies from the list of litterature mining in which the TF was identified (among 10). The KDA was performed on different networks, produced by different methods on different tissues.
	CTD Score	The CTD (Comparative Toxicogenomics Database) inference score reflects the degree of similarity between CTD chemical–gene–disease networks and a similar scale-free random network.
		The higher the score, the more likely the inference network has atypical connectivity for RA. (See http://ctdbase.org/help/diseaseGeneDetailHelp.jsp)
	Tissue score	Relevance of the TF in the regulation of RA in synovial tissues (score goes from 0 to 1)
	Cell score	Relevance of the TF in the regulation of RA in this specific cell type (in synovial tissue) (score goes from 0 to 1)
		Orange rows highlight TFs that are good candidate for novel RA drug target							TFs found as KDA but without supporting information regarding their regulatory activity in synovial tissues
		Blue rows highlight TFs that are already well known in RA regulation							TFs with compiled score <1 were not found in the KDA analysis and are not significant enough tobe key TFs
		KDA Scores		PANDA Scores in synovial tissues
TFSymbol	Combined score	Litt.	DEG	Tissue	Monocyte	Fibroblast	B cell	T cell	CTD_score	Litterature list
IRF1	8.5	3.29	4.5	0	0.21	0	0	0	27.93	['RA_DisGeNet']
STAT1	8.33	3.29	4.5	0	0	0.03	0	0	58.82	['CTD_RA>50']
IRF9	7.93	2.74	3.68	0	1	0	0	0.84	27.9	[]
RUNX3	7.9	2.74	3.68	0.03	0	0	0.97	0	13.68	['RA_GWAS3']
NFKB2	7.78	3.02	3.28	0.99	0	0	0.05	0	49.55	[]
FLI1	7.61	2.47	3.68	0.96	0	0.58	0	0	17.36	['DISEASES_experiments']
NFKB1	7.53	3.02	3.68	0.33	0	0	0	0	65.83	['CTD_RA>50']
RELB	7.5	2.74	3.28	0	0	0	0.98	0	51.17	['CTD_RA>50']
IRF8	7.24	2.47	3.28	0	1	0	0	0	16.07	['RA_GWAS1' 'RA_GWAS3' 'DISEASES_knowledge' 'DISEASES_experiments']
JUNB	7.24	2.47	3.28	1	0	0	0	0	41.73	[]
MAFB	7.09	2.47	3.28	0	0.85	0	0	0.28	21.91	[]
ELF4	6.83	2.47	2.87	0.33	0	0.86	0	1	21.88	[]
ETS2	6.83	2.47	2.87	0	0	0	0.38	0.99	28.91	[]
STAT3	6.79	3.02	3.28	0	0	0	0	0	86.13	['CTD_RA>50']
BCL6	6.41	2.47	3.28	0	0	0	0.16	0	35.64	[]
STAT4	6.04	2.47	2.87	0	0.21	0	0	0	54.82	['RA_GWAS1' 'RA_GWAS3' 'RA_GWAS2' 'RA_DisGeNet' 'DISEASES_knowledge' 'CTD_RA>50']
STAT5A	6	2.2	3.28	0.03	0	0	0	0	19.29	['RA_GWAS3']
CEBPD	5.87	1.92	2.46	0	0.04	0	0.99	0	34.68	[]
IKZF1	5.59	1.65	2.46	0	0	0.99	0.01	0	14.09	[]
HHEX	5.56	2.2	2.87	0	0	0	0	0	24.8	[]
HIF1A	5.56	2.47	1.64	0	0.04	0.95	0	0	52.41	['CTD_RA>50']
ATF3	5.31	2.74	2.05	0	0	0	0.01	0	47.8	[]
TFEC	5.29	1.92	2.87	0	0	0	0	0	15.07	[]
FOSL2	5.2	2.47	1.23	1	0	0	0	0	39.14	[]
TGIF1	5.19	2.2	1.64	0	0	0.86	0	0.28	39.72	[]
LMO2	5.17	1.37	2.46	0	0	0	0.84	0	18.76	[]
STAT2	5.16	1.65	2.05	0	0.96	0	0.38	0	18.41	[]
STAT6	5.13	1.65	2.05	0	0.04	0	0.94	0	50.39	['CTD_RA>50']
EGR2	5.12	1.65	2.05	0	0	0.03	0.92	0	27.87	[]
REL	5.1	1.65	2.05	0.33	0	0	0	0.91	43.71	['RA_GWAS1' 'RA_GWAS3' 'RA_GWAS2' 'DISEASES_knowledge' 'DISEASES_experiments']
FOS	4.92	2.2	1.23	1	0	0.98	0	0	68.7	['CTD_RA>50']
STAT5B	4.92	1.37	2.05	0	0	0	1	0	39.33	[]
RUNX1	4.91	2.2	1.64	0	0	0.58	0	0	25.14	['RA_GWAS1' 'RA_GWAS3' 'DISEASES_knowledge']
ETV6	4.91	1.37	2.05	0.33	0	0	0	0.99	11.29	[]
HLX	4.91	1.37	2.05	0.33	0	0.99	0	0	19.9	[]
IRF7	4.91	1.92	1.64	0.33	0.85	0.58	0	0	38.43	['DISEASES_experiments']
MITF	4.78	1.65	1.64	0	0	1	0	0.99	21.84	[]
AHR	4.75	1.37	2.05	0.83	0	0	0	0	29.17	['RA_DrugBank']
RBPJ	4.66	1.37	2.05	0	0	0	0.74	0.07	8.25	['DISEASES_knowledge' 'DISEASES_experiments']
XBP1	4.62	1.1	2.05	0	0.98	0	0	0	64.38	['CTD_RA>50']
ETS1	4.6	1.65	2.46	0	0	0	0	0	31.01	['RA_GWAS1' 'RA_GWAS3' 'RA_GWAS2' 'DISEASES_experiments']
KLF2	4.51	1.37	1.64	0	0	0	1	0.94	38.85	[]
EGR1	4.51	1.92	2.05	0	0.04	0	0	0	57.56	['CTD_RA>50']
MEF2C	4.47	1.92	2.05	0	0	0	0	0	32.53	[]
SPI1	4.14	1.1	1.64	0	0.91	0	0	0	12.28	[]
JUND	4.1	2.2	0.41	0	0	0	1	0	42.98	[]
RELA	4.1	2.2	0.41	1	0	0	0	0.96	85.26	['RA_GWAS3' 'CTD_RA>50']
KLF4	4.06	1.92	1.64	0	0	0	0	0	35.44	[]
BHLHE40	4.03	2.2	0.41	0	0	0.19	0.92	0	32.69	['RA_GWAS3']
BATF	3.92	1.37	2.05	0	0	0	0	0	12.59	['RA_GWAS3']
ATF5	3.92	1.37	2.05	0	0	0	0	0	29.25	[]
RFX5	3.82	1.1	1.23	1	1	0.95	0.01	0.94	29.61	[]
IRF2	3.82	1.1	1.23	0.03	1	0	0	0	11.76	[]
CREM	3.81	1.65	0.82	0	0	0.58	0.84	0.65	25.82	[]
TCF7L2	3.79	1.65	0.82	0.83	0	0	0	0	33.83	[]
NR3C1	3.78	1.65	1.64	0	0	0	0	0	59.49	['CTD_RA>50']
IRF5	3.69	1.37	1.23	0	0.59	0	0	0	17.62	['RA_GWAS1' 'RA_GWAS3' 'RA_GWAS2' 'RA_DisGeNet' 'DISEASES_knowledge' 'DISEASES_experiments']
BACH1	3.54	1.65	0.41	0	0	0.98	0	0	20.12	[]
CIC	3.45	0.82	1.23	0	0	0	0.9	0	7.57	[]
GFI1	3.38	0.82	1.23	0.83	0	0	0	0	26.34	[]
GATA3	3.29	0.82	1.23	0	0	0	0.74	0	32.32	['RA_GWAS1' 'RA_GWAS3' 'RA_DisGeNet' 'DISEASES_knowledge' 'DISEASES_experiments']
TCF4	3.24	1.92	0.82	0	0	0	0	0	27.4	['RA_GWAS2']
MAX	3.23	0.55	1.23	0.96	0	0	0	0	26.34	[]
JUN	3.19	2.2	0	0	0.99	0	1	0	62.73	['CTD_RA>50']
NFATC1	3.13	0.82	1.23	0	0	0.58	0	0	38.64	['RA_GWAS3']
MSC	3.12	0.82	0.82	0	0	0	0	0.98	12.92	[]
BATF3	3.11	0.82	0.82	0	0.59	0	0.97	0	12.09	[]
IRF3	2.99	1.1	0.41	0	0.98	0	0.05	0	28.2	['DISEASES_experiments']
CREB5	2.86	0.55	0.82	0	0.99	0	0.61	0	32.14	[]
ETV7	2.86	0.55	0.82	0.03	0	0.95	0	0.99	9.9	['RA_GWAS1' 'RA_GWAS2' 'DISEASES_experiments']
FOXO1	2.83	1.92	0.41	0	0	0	0	0	52.19	['RA_GWAS2' 'CTD_RA>50']
TFE3	2.83	1.92	0.41	0	0	0	0	0	20.35	[]
MAFF	2.83	1.92	0	0	0	0	0	0.91	33.27	[]
NR4A3	2.83	1.1	1.23	0	0	0	0	0	36.78	[]
NR4A1	2.73	0.82	0.41	0	0	0.03	0	1	37.19	[]
FOSB	2.73	0.82	0.41	0.33	0	0	1	0.98	18.95	[]
EGR3	2.72	0.82	0.41	0	0	0	0.99	0	23.39	[]
CEBPA	2.66	1.1	0.41	0	0	0	0	0.65	33.1	[]
CEBPB	2.64	1.65	0	0.99	0	0.58	0	0	51.74	['CTD_RA>50']
MYBL1	2.59	0.27	0.82	1	0	0	0.05	0	29.88	[]
ZNF274	2.57	0.27	0.82	0.98	0	0	0	0	8.33	[]
HBP1	2.57	0.27	0.82	0	0	0	0.98	0	24.36	[]
BACH2	2.55	0.82	1.23	0	0	0	0	0	14.91	['RA_GWAS2' 'DISEASES_experiments']
TBX21	2.55	0.82	1.23	0	0	0	0	0	38.39	[] Regulator in DC -> see https://pubmed.ncbi.nlm.nih.gov/16410834/0
CBFB	2.45	0.55	0.41	0	0	1	0.01	0	14.66	[]
LEF1	2.45	1.1	0.82	0.03	0	0	0	0	30.84	[]
ELF1	2.45	0.55	0.82	0	0	0.58	0	0.07	17.79	[]
HIVEP2	2.44	0.55	0.41	0.98	0	0	0	0	16.95	[]
HIVEP1	2.44	0.55	0.41	0.98	0	0	0	0.84	10.61	[]
TP53	2.42	1.1	0.82	0	0	0	0	0	60.5	['RA_DisGeNet' 'CTD_RA>50']
POU2F2	2.35	0.82	0.82	0	0.21	0	0.05	0	14.99	[]
VENTX	2.3	0.55	0.41	0.03	0	0	0	0.84	2.86	[]
KLF13	2.18	0.27	0.41	0	0	0	1	0	23.38	[]
FOSL1	2.18	0.27	0.41	0	0	0.58	1	0.07	40.06	[]
PLAGL1	2.18	0.27	0.41	0	0	0	0.99	0.07	18.34	[]
TCF7	2.17	0.27	0.41	0	0	0	0.99	0	19.9	['DISEASES_experiments']
EOMES	2.15	0.27	0.41	0	0.96	0	0.38	0	5.73	['RA_GWAS1' 'RA_GWAS3' 'DISEASES_experiments']
RORA	2.14	0.27	0.41	0	0	0	0.96	0	34.42	[]
BCL11A	2.13	0.27	0.41	0	0.94	0	0.16	0	23.09	[]
EPAS1	2.1	1.1	0	0	0.59	0	0	1	22.68	['RA_GWAS2']
ATF4	2.02	0.27	0.41	0	0.59	0	0.38	0.84	45.86	[]
ELK3	1.93	0.55	0.82	0	0	0	0	0.07	17.62	['RA_GWAS2']
SP1	1.87	0.55	0.82	0	0	0	0	0	42.99	[]
NFE2	1.82	0	0.82	0.03	1	0.86	0.61	0.28	17.04	[]
PBX3	1.82	0	0.82	0	1	0	1	0.98	18.45	[]
ENO1	1.74	0.82	0.41	0	0	0	0	0	42.54	[]
NR4A2	1.73	0.82	0.41	0	0	0	0	0	23.73	[]
DNMT1	1.67	0.55	0.41	0	0.21	0	0	0	38.13	['DISEASES_experiments']
HOXB2	1.6	0.27	0.82	0	0	0	0	0	4.06	[]
NR1H2	1.52	0.55	0.41	0	0	0	0	0.07	15.55	[]
MEF2A	1.49	0.55	0.41	0.03	0	0	0	0	25.94	[]
KLF5	1.46	0.55	0.41	0	0	0	0	0	39.33	[]
PRRX1	1.46	0.55	0.41	0	0	0	0	0	11.29	[]
TWIST1	1.41	0	0.41	0	0	0	1	0.84	26.72	[]
FOXC2	1.41	0	0.41	0	0.94	1	0.16	0	14.23	[]
ERF	1.4	0	0.41	0.99	0	0.19	0	0.98	8.96	[]
NR2C2	1.4	0	0.41	0.99	0	0	0.74	0	12.62	[]
PITX3	1.39	0	0.41	0	0.98	0	0	0	2.15	[]
CEBPE	1.39	0	0.41	0	0.04	0	0.98	0	16.85	[]
MTF1	1.38	1.1	0	0	0	0	0	0.28	7.84	['RA_GWAS1' 'DISEASES_experiments']
MYC	1.37	1.37	0	0	0	0	0	0	66.97	['RA_GWAS3' 'CTD_RA>50']
IRF4	1.27	0.27	0	0	1	0	0	0	25.03	['RA_GWAS1' 'RA_GWAS3' 'DISEASES_experiments']
HSF4	1.27	0.27	0	0	0.59	0	1	0	5.08	[]
RXRA	1.27	0.27	0	0.99	0	0	0.96	0	23.36	[]
PATZ1	1.27	0.27	0	0	0.99	0	0	0	17.57	[]
FEV	1.27	0.27	0	0	0.99	0.19	0.99	0	0	[]
ATF6	1.26	0	0.41	0	0.85	0	0	0	57.54	['CTD_RA>50']
CREB3	1.26	0.27	0	0	0.59	0.98	0.16	0	20.41	[]
TBX19	1.25	0.27	0.41	0	0	0	0	0.07	11.86	[]
ERG	1.23	0	1.23	0	0	0	0	0	9.38	[]
MEOX1	1.2	0.55	0	0	0	0	0	0.65	20.17	[]
ARNTL	1.19	0.27	0.41	0	0	0	0	0	33.2	[]
ZNF263	1.19	0.27	0.41	0	0	0	0	0	26.2	[]
ZNF32	1.19	0.27	0.41	0	0	0	0	0	24.53	[]
CREB1	1.18	0.27	0.41	0	0	0	0	0	38.23	[]
ETV5	1.18	0.27	0.41	0	0	0	0	0	28.1	[]
ZNF281	1.18	0.27	0.41	0	0	0	0	0	16.01	[]
KLF3	1.18	0.27	0.41	0	0	0	0	0	17.19	[]
TP63	1.18	0.27	0.41	0	0	0	0	0	17.42	[]
NR5A2	1.18	0.27	0.41	0	0	0	0	0	14.15	[]
SMAD3	1.14	0.55	0	0	0.59	0	0	0	31.38	[]
IRF6	1.13	0.27	0	0	0	0.86	0.38	0	25.84	[]
E2F4	1.13	0.27	0	0	0	0.86	0	0	12.76	[]
NFAT5	1.1	0.27	0	0.83	0	0.58	0.16	0	33.52	[]
MSX1	1.1	0.27	0	0.83	0	0	0	0	19.81	[]
TGIF2	1.06	0	0.41	0	0.59	0	0	0.65	16.61	[]
ZNF282	1	0	0	1	0.99	0	0	0	13.12	[]
HAND1	1	0	0	0	0	0	0	1	13.61	[]
RORC	1	0	0	0	0	1	0	0	44.97	[]
NKX2-1	1	0	0	0	0	1	0	0	20.02	[]
REST	1	0	0	0	0.99	0	0	1	17.45	['RA_GWAS2']
SCRT2	1	0	0	1	0.99	0	0.05	0.99	8.94	[]
CTCF	1	0	0	0	0	0	1	0	22.23	[]
CEBPZ	1	0	0	0	1	0.98	0	1	22.47	[]
HOXA1	1	0	0	0	0	1	0	0.65	19.08	[]
NR6A1	1	0	0	1	0	0.95	0	0	22.24	[]
SCRT1	1	0	0	1	0.59	0	0	1	3.06	[]
EHF	1	0	0	0	0	0.19	0	1	3.79	[]
TCF3	1	0	0	0.33	0	0	1	0	17.04	['RA_GWAS3']
SIX5	1	0	0	0	0	1	0	1	14.33	[]
NFYA	1	0	0	0	1	0	0.99	0	24.22	[]
ETV2	1	0	0	0	0	1	0.38	0.97	2.45	[]
NKX2-3	1	0	0	0	1	0	1	0	2.84	['DISEASES_experiments']
MXI1	1	0	0	1	1	0.03	0	0.96	16.22	[]
NRF1	1	0	0	0.83	0	0	0	1	33.97	[]
ZBTB1	1	0	0	0	0	1	0.38	0	15.42	[]
ELF5	1	0	0	0	0	1	0	0.99	9.68	['RA_GWAS2']
ZBTB33	1	0	0	1	0	0	0	0	19.79	[]
TBX4	1	0	0	0	0	1	0	0	8.56	[]
ARID2	1	0	0	0	1	0.19	0	0	8.41	[]
SRY	1	0	0	0	0	0	1	0	2.11	[]
ASCL1	1	0	0	0.03	0	0	0	1	14.68	[]
ZBED1	1	0	0	0.99	1	0	0	0	8.1	[]
NFYB	1	0	0	0	1	0.58	0.61	1	16.88	[]
ELK4	1	0	0	1	0	0.99	0	1	14.75	[]
ELF3	1	0	0	0	0	0.95	0	1	31.16	[]
E4F1	1	0	0	1	0	0.95	0	0	8.01	[]
TAL1	1	0	0	0	0	1	0	0	14.73	[]
ETV3	1	0	0	0.96	0	1	0	1	9.79	[]
RARG	1	0	0	0	0	1	0	0	15.43	[]
ZBTB3	1	0	0	0	0	1	0	0	5.25	[]
BBX	1	0	0	0	0	1	0.84	0	5.6	[]
EN1	1	0	0	0	1	0	0	0	19.78	[]
NFYC	1	0	0	0	0.99	0	0	1	6.84	[]
HNF4A	1	0	0	1	0	0	0	0	32.01	[]
FOXH1	1	0	0	1	0	0	0	0.99	2.65	[]
TET1	1	0	0	1	0	0	0	0.28	24.22	[]
HES4	1	0	0	0	0	0	1	0	10.83	[]
SOX10	1	0	0	0	0	0.99	1	0	9.79	[]
ZSCAN4	1	0	0	0	0	0.03	1	0	6.2	[]
NKX3-2	0.99	0	0	0	0.99	0.19	0	0.99	2.55	[]
GABPA	0.99	0	0	0.83	0	0.98	0	0.99	18.97	[]
YY1	0.99	0	0	0	0	0	0	0.99	17.2	[]
SMAD4	0.99	0	0	0	0.96	0	0.99	0	26.47	[]
ZNF350	0.99	0	0	0	0.99	0	0	0	0	[]
EBF1	0.99	0	0	0.99	0	0.03	0	0.99	13.36	['RA_GWAS3']
BCL6B	0.99	0	0	0	0.04	0	0.99	0	11.67	[]
NANOG	0.99	0	0	0	0	0	0.99	0	26.38	[]
CREB3L2	0.99	0	0	0	0.99	0	0.9	0	25.28	[]
HMBOX1	0.99	0	0	0	0	0	0	0.99	17.31	[]
HOXD11	0.99	0	0	0.99	0	0.03	0	0.91	11.7	[]
MECOM	0.99	0	0	0	0	0.99	0	0	23.9	[]
HOXB3	0.99	0	0	0	0	0.99	0	0	10.04	[]
MNT	0.99	0	0	0	0	0.99	0	0	16.72	[]
FEZF1	0.99	0	0	0.83	0.21	0.99	0.01	0	6.04	[]
DBX2	0.99	0	0	0.33	0	0.99	0	0	0	[]
TLX3	0.99	0	0	0.33	0	0.99	0	0	0	[]
PKNOX1	0.99	0	0	0	0	0.99	0	0	11.13	[]
TBX2	0.99	0	0	0	0	0.99	0	0	18.55	[]
HOXB7	0.99	0	0	0	0	0.99	0	0	4.61	[]
RFX3	0.99	0	0	0	0.99	0	0	0	10.32	[]
HSF1	0.99	0	0	0	0	0	0.99	0	51.94	[]
HEYL	0.99	0	0	0	0	0	0.99	0	12.53	['CTD_RA>50']
E2F1	0.99	0	0	0.99	0	0	0	0	39.76	[]
ZSCAN16	0.99	0	0	0.99	0	0	0	0	21.08	[]
PTF1A	0.99	0	0	0.99	0	0.19	0	0	0	[]
TBX3	0.99	0	0	0.99	0	0	0	0	19.66	[]
GLI1	0.99	0	0	0	0	0	0	0.99	30.75	[]
EP300	0.99	0	0	0.96	0.98	0	0	0.99	33.75	['RA_GWAS3']
MBD2	0.99	0	0	0.33	0.99	0	0.74	0	32.29	[]
TBX5	0.99	0	0	0	0.99	0.95	0	0	7.52	[]
PITX1	0.99	0	0	0	0.99	0	0	0.97	13.4	[]
ZKSCAN1	0.99	0	0	0	0	0	0.99	0	16.71	[]
ZBTB18	0.99	0	0	0	0	0	0.99	0	16.61	[]
ESRRG	0.99	0	0	0	0	0	0.99	0	18.34	[]
ARNT2	0.98	0	0	0	0	0	0.98	0	29.81	[]
SMAD2	0.98	0	0	0	0	0	0	0.98	36.32	[]
RFX1	0.98	0	0	0.83	0.98	0	0	0.98	16.18	[]
PGR	0.98	0	0	0	0	0.98	0	0	11.52	[]
MEIS1	0.98	0	0	0.03	0	0.98	0	0	17.7	[]
HOXC10	0.98	0	0	0.98	0.59	0.03	0	0	7.86	[]
NKX6-1	0.98	0	0	0.98	0	0	0	0	7.75	[]
GLIS1	0.98	0	0	0.98	0.59	0.86	0	0	11.61	[]
HOMEZ	0.98	0	0	0.98	0	0.19	0.01	0	21.74	[]
HOXC11	0.98	0	0	0.98	0	0	0	0.65	0	[]
HOXB6	0.98	0	0	0	0	0.98	0	0	4.31	[]
E2F8	0.98	0	0	0.98	0	0	0.61	0	23.7	[]
MEOX2	0.98	0	0	0.33	0.04	0.98	0	0	24.33	[]
ZHX1	0.98	0	0	0	0.98	0	0.84	0	14	[]
SPIC	0.98	0	0	0	0.98	0	0	0	5.26	[]
SP2	0.98	0	0	0	0.98	0	0	0	4.99	[]
PLAG1	0.98	0	0	0	0.98	0	0.01	0	13.48	[]
GLI2	0.98	0	0	0.33	0	0	0.98	0	17.74	[]
NRL	0.98	0	0	0.83	0	0.19	0.98	0	2.26	[]
SOX8	0.98	0	0	0.83	0	0.19	0.98	0	19.08	[]
KLF14	0.97	0	0	0	0	0	0	0.97	2.68	[]
DMRT1	0.97	0	0	0.33	0	0	0	0.97	13.6	[]
HOXB1	0.97	0	0	0	0.21	0.95	0	0.97	8.07	[]
MLXIPL	0.97	0	0	0	0	0	0.97	0	15.12	[]
NKX2-8	0.97	0	0	0	0	0	0.97	0.07	2.27	[]
DMRT3	0.96	0	0	0	0.96	0	0.01	0	9.28	[]
DMRTA2	0.96	0	0	0	0.96	0	0	0	11.31	[]
ZBTB49	0.96	0	0	0	0	0	0.16	0.96	11.65	[]
BHLHE41	0.96	0	0	0.03	0	0	0.96	0	15.36	[]
VAX2	0.96	0	0	0.96	0	0	0	0	2.16	['DISEASES_knowledge']
LIN54	0.96	0	0	0.96	0	0	0	0	21.26	[]
POU3F1	0.96	0	0	0.96	0.04	0	0	0	15.24	[]
FOXP4	0.96	0	0	0.96	0	0	0	0	16.61	[]
CPEB1	0.96	0	0	0.96	0	0	0	0	18.76	[]
VAX1	0.96	0	0	0.96	0	0	0	0	2.49	[]
ZIC1	0.96	0	0	0.96	0	0	0	0	12.54	[]
MSX2	0.96	0	0	0.96	0	0	0	0	13.62	[]
MAZ	0.96	0	0	0.96	0	0	0	0	7.25	[]
ATF7	0.95	0	0	0	0.04	0.95	0.05	0	11.35	[]
HNF1B	0.95	0	0	0.03	0	0.95	0.01	0	25.66	[]
FOXI1	0.95	0	0	0	0	0.95	0	0	5.15	[]
CDX1	0.95	0	0	0	0	0.95	0.84	0	7.92	[]
IRX1	0.95	0	0	0	0	0.95	0	0	12.14	[]
CLOCK	0.95	0	0	0	0	0.95	0	0	10.46	[]
ZBTB4	0.95	0	0	0	0	0.95	0.74	0	15.42	[]
NFATC2	0.95	0	0	0	0	0	0.95	0	13.01	[]
SOX7	0.95	0	0	0	0.21	0	0.95	0	12.67	[]
HEY2	0.94	0	0	0	0	0	0	0.94	21.65	[]
GMEB1	0.94	0	0	0	0.04	0.19	0	0.94	14.33	[]
THRB	0.94	0	0	0.33	0	0.86	0.01	0.94	33.9	[]
EGR4	0.94	0	0	0	0.21	0	0	0.94	24.45	[]
E2F5	0.94	0	0	0.83	0	0	0	0.94	18.26	[]
SP4	0.94	0	0	0	0	0	0	0.94	26.2	[]
CEBPG	0.94	0	0	0	0.21	0	0.94	0	31.7	[]
CTCFL	0.94	0	0	0	0.94	0	0	0	5.48	[]
GSC	0.94	0	0	0	0.94	0	0	0	17.56	['RA_GWAS2']
JDP2	0.94	0	0	0	0.94	0	0.84	0	19.24	[]
GRHL1	0.94	0	0	0	0.94	0	0	0	17.45	[]
DBP	0.94	0	0	0	0.94	0	0	0	27.7	[]
RFX2	0.94	0	0	0	0.94	0	0.38	0.28	13.99	[]
MZF1	0.94	0	0	0	0.94	0	0.94	0	14.13	[]
E2F7	0.92	0	0	0	0	0	0.92	0	18.27	[]
NFIA	0.92	0	0	0	0	0	0.92	0	26.22	[]
NR2C1	0.92	0	0	0	0	0	0.92	0	9.19	['RA_GWAS2']
ONECUT1	0.91	0	0	0	0.91	0	0	0	11.07	[]
ARX	0.91	0	0	0	0.91	0	0	0	13.5	[]
TBX1	0.91	0	0	0	0	0	0.05	0.91	12.68	[]
OVOL1	0.91	0	0	0	0	0	0	0.91	4.1	[]
VSX2	0.91	0	0	0	0	0	0	0.91	0	[]
GLI3	0.9	0	0	0	0	0	0.9	0.28	16.96	[]
SOX9	0.88	0.27	0	0	0	0.03	0.61	0	32.56	[]
SREBF1	0.88	0.55	0	0.33	0	0	0	0	35.95	[]
HLF	0.86	0	0	0	0	0.86	0	0.07	7.75	[]
TFCP2	0.86	0	0	0	0	0.86	0.05	0	14.11	[]
TGIF2LX	0.86	0	0	0	0	0.86	0	0	0	[]
ZNF713	0.86	0	0	0.03	0	0.86	0	0	19.59	[]
HOXB8	0.86	0	0	0	0	0.86	0	0	4.63	[]
HLTF	0.86	0	0	0	0	0.86	0.74	0	22.22	[]
DPRX	0.86	0	0	0	0	0.86	0	0.28	0	[]
BARX2	0.86	0	0	0	0	0.86	0	0	4.66	[]
NPAS4	0.86	0	0	0	0.04	0.86	0	0	2.63	[]
ATF2	0.86	0.27	0	0	0	0.58	0	0	31.93	[]
FOXO4	0.86	0.27	0	0	0	0.58	0	0	20.92	['RA_GWAS3']
PBX2	0.85	0	0	0	0.85	0	0	0	23.1	[]
HOXC12	0.85	0	0	0	0.85	0	0	0.28	0	[]
RFX4	0.85	0	0	0	0.85	0	0	0	3.95	[]
HOXA9	0.85	0	0	0	0.85	0	0	0	10.17	[]
ZNF784	0.85	0	0	0	0.85	0	0	0.65	0	[]
NR0B1	0.85	0	0	0	0.85	0	0	0.65	12.9	[]
CREB3L1	0.85	0	0	0	0.85	0	0.16	0.28	12.35	['RA_GWAS2']
HSF2	0.85	0	0	0	0.85	0	0.01	0	12.38	[]
SOX12	0.85	0	0	0	0.85	0	0	0	7.53	[]
TERF2	0.84	0	0	0	0.04	0	0.84	0.07	13.4	[]
POU4F2	0.84	0	0	0	0	0	0.84	0	9.85	[]
PHOX2B	0.84	0	0	0	0	0	0.84	0	12.94	[]
PKNOX2	0.84	0	0	0	0.21	0	0	0.84	27.08	[]
HOXA3	0.84	0	0	0.03	0	0.19	0	0.84	26.59	[]
MYOD1	0.84	0	0	0	0	0	0	0.84	8.4	[]
GATA1	0.84	0	0	0	0	0	0	0.84	6.13	[]
HNF4G	0.84	0	0	0	0	0	0	0.84	10	[]
ZNF423	0.83	0	0	0.83	0	0	0	0	5	[]
SPDEF	0.83	0	0	0.83	0	0	0.01	0	3.9	[]
ZBTB47	0.83	0	0	0.83	0	0	0	0	9.18	[]
POU3F3	0.83	0	0	0.83	0	0	0	0	8.07	['RA_GWAS3']
TFAP2A	0.83	0	0	0.83	0	0	0	0	29.79	[]
RXRG	0.83	0	0	0.83	0	0	0	0	9.21	[]
ATOH8	0.83	0	0	0.83	0	0	0	0.65	14.36	[]
TFAP2B	0.83	0	0	0.83	0	0	0	0	7.17	[]
HOXB5	0.83	0	0	0.83	0	0.58	0	0	16.61	[]
ELF2	0.83	0	0	0.83	0	0	0.05	0	20.02	[]
SPZ1	0.83	0	0	0.83	0.21	0.03	0	0	2.27	[]
RXRB	0.83	0	0	0.83	0	0	0	0	9.64	[]
TBP	0.83	0	0	0.83	0	0	0	0	14.35	[]
ZFHX3	0.83	0	0	0.83	0.21	0	0	0	20.35	[]
FOXB1	0.74	0	0.41	0.33	0	0	0	0	5.02	[]
GLIS3	0.74	0	0	0	0	0	0.74	0	19.19	[]
NEUROD1	0.74	0	0	0	0	0	0.74	0	14.24	[]
LHX6	0.65	0	0	0	0	0.19	0	0.65	19.77	[]
HOXD13	0.65	0	0	0	0	0	0	0.65	5.1	[]
SP8	0.65	0	0	0	0	0	0	0.65	15.4	[]
HSFY2	0.65	0	0	0	0	0.03	0	0.65	2.71	[]
NR1H4	0.65	0	0	0.03	0	0	0	0.65	13.96	[]
TFAP4	0.65	0	0	0	0	0	0	0.65	20.82	[]
SMARCC2	0.65	0	0	0	0	0.03	0	0.65	7.62	[]
PRDM1	0.62	0	0.41	0	0.21	0	0	0	12.43	['RA_GWAS1' 'DISEASES_knowledge' 'DISEASES_experiments']
CENPB	0.61	0	0	0	0	0	0.61	0	4.7	[]
ATF1	0.61	0	0	0	0	0	0.61	0	32	[]
NHLH2	0.59	0	0	0	0.59	0	0	0	4.89	[]
BHLHA15	0.59	0	0	0	0.59	0	0	0	6.02	[]
FOXG1	0.59	0	0	0	0.59	0	0	0	12.69	[]
ZIC3	0.59	0	0	0.03	0.59	0	0	0	13.21	[]
DMBX1	0.59	0	0	0	0.59	0	0	0	12.38	[]
FOXP3	0.59	0	0	0.03	0.59	0	0.01	0	42.32	[]
GATA2	0.59	0	0	0	0.59	0.58	0	0	16.18	[]
ZIC4	0.59	0	0	0	0.59	0	0.01	0	7.72	[]
MYB	0.59	0	0	0	0.59	0	0.38	0	28.99	[]
GATA5	0.59	0	0	0	0.59	0	0	0	6.78	[]
POU3F2	0.59	0	0	0	0.59	0	0	0	7.39	[]
SOX3	0.59	0	0	0	0.59	0	0	0	19.89	['RA_DisGeNet']
MEIS2	0.58	0	0	0	0	0.58	0	0.28	27.13	[]
SOX30	0.58	0	0	0	0	0.58	0.05	0	5.82	[]
GCM2	0.58	0	0	0.33	0	0.58	0.16	0	6	[]
VTN	0.58	0	0	0	0	0.58	0	0	21.59	[]
GSC2	0.58	0	0	0	0.04	0.58	0	0.28	6.34	[]
ZKSCAN3	0.58	0	0	0	0	0.58	0.05	0	14.57	[]
HOXA2	0.58	0	0	0	0	0.58	0	0	7.14	[]
EN2	0.58	0	0	0.03	0	0.58	0	0	7.99	[]
KMT2A	0.55	0.55	0	0	0	0	0	0	17.61	[]
USF2	0.55	0.55	0	0	0	0	0	0	13.49	[]
NR2F2	0.41	0	0.41	0	0	0	0	0	44.87	[]
SOX4	0.41	0	0.41	0	0	0	0	0	30.76	[]
TLX1	0.41	0	0.41	0	0	0	0	0	1.96	[]
TCFL5	0.38	0	0	0	0	0	0.38	0.28	11.48	[]
GBX2	0.38	0	0	0	0	0	0.38	0	13.03	[]
CDX2	0.38	0	0	0	0	0.19	0.38	0	6.84	[]
MGA	0.38	0	0	0	0	0	0.38	0.28	7.44	[]
SREBF2	0.38	0	0	0	0	0	0.38	0	25.25	[]
HIC2	0.38	0	0	0.03	0	0	0.38	0	17.7	[]
ZNF75A	0.38	0	0	0.33	0	0	0.38	0	0	[]
ZBTB7C	0.38	0	0	0.03	0	0	0.38	0	2.06	[]
RUNX2	0.33	0.27	0	0	0	0	0.05	0	36.95	[]
NFIB	0.33	0.27	0	0	0	0	0.05	0	19.79	[]
GLIS2	0.33	0	0	0.33	0.04	0	0	0	12.59	[]
PAX4	0.33	0	0	0.33	0.04	0	0	0	5.12	[]
POU1F1	0.33	0	0	0.33	0	0	0	0	8.35	[]
LHX1	0.33	0	0	0.33	0	0	0	0	15.89	[]
E2F6	0.33	0	0	0.33	0	0	0	0.28	13.79	[]
POU4F1	0.33	0	0	0.33	0	0	0	0	28.6	[]
FUBP1	0.33	0	0	0.33	0	0	0	0	32.97	[]
LHX3	0.33	0	0	0.33	0	0	0	0	0	[]
FOXJ3	0.33	0	0	0.33	0	0	0	0	7.28	[]
PBX1	0.33	0	0	0.33	0	0	0	0	16.43	[]
NFATC3	0.33	0	0	0.33	0	0	0	0	24.01	[]
TFAP2C	0.33	0	0	0.33	0	0	0	0	20.26	[]
HNF1A	0.33	0	0	0.33	0	0.19	0	0	22.01	[]
FOXD3	0.33	0	0	0.33	0	0	0	0	5	[]
PROP1	0.31	0.27	0	0	0.04	0	0	0	2.49	[]
ARID5B	0.31	0.27	0	0	0	0.03	0	0	25.55	['RA_GWAS3' 'RA_GWAS2' 'DISEASES_knowledge' 'DISEASES_experiments']
NFE2L1	0.31	0.27	0	0.03	0	0	0	0	33.86	[]
SOX18	0.31	0.27	0	0.03	0	0	0	0	16.36	[]
ZBTB7A	0.28	0.27	0	0	0	0	0	0	20.68	[]
KLF16	0.28	0	0	0	0	0	0	0.28	18.11	[]
ZNF202	0.28	0	0	0	0	0	0.16	0.28	13.24	[]
ETV4	0.28	0	0	0	0	0	0	0.28	25.74	[]
PITX2	0.28	0	0	0	0	0	0	0.28	11.93	[]
FOXK1	0.28	0	0	0	0	0	0	0.28	10.25	[]
NR5A1	0.28	0	0	0	0	0	0	0.28	11.94	[]
TOPORS	0.28	0	0	0	0	0	0	0.28	11.43	[]
OSR1	0.28	0	0	0	0.21	0	0	0.28	15.33	[]
PROX1	0.28	0	0	0	0.21	0	0.01	0.28	24.11	[]
ZNF333	0.28	0	0	0	0	0	0	0.28	29.38	[]
PPARD	0.28	0.27	0	0	0	0	0	0	50.17	['CTD_RA>50']
RARA	0.28	0.27	0	0	0	0	0	0	39.21	[]
FOXJ2	0.28	0.27	0	0	0	0	0	0	19.22	[]
ARID3A	0.28	0.27	0	0	0	0	0	0	3.87	[]
AIRE	0.27	0.27	0	0	0	0	0	0	4.71	['RA_GWAS1' 'RA_GWAS3' 'RA_GWAS2' 'DISEASES_experiments']
ZNF35	0.27	0.27	0	0	0	0	0	0	14.27	[]
TFEB	0.27	0.27	0	0	0	0	0	0	18.17	[]
FOXF1	0.27	0.27	0	0	0	0	0	0	9.93	[]
DDIT3	0.27	0.27	0	0	0	0	0	0	74.35	['CTD_RA>50']
HES1	0.27	0.27	0	0	0	0	0	0	38.51	[]
EMX2	0.21	0	0	0	0.21	0	0	0	15.25	[]
POU2F1	0.21	0	0	0	0.21	0	0	0	23.69	[]
FOXQ1	0.21	0	0	0	0.21	0	0.05	0	15.55	[]
HINFP	0.21	0	0	0	0.21	0	0	0	22.8	[]
IRX2	0.21	0	0	0	0.21	0	0	0.07	13.79	[]
ALX1	0.21	0	0	0	0.21	0	0	0	8.11	[]
BRCA1	0.19	0	0	0	0	0.19	0	0	46.78	[]
FOXC1	0.19	0	0	0	0	0.19	0	0	19.64	[]
MYPOP	0.19	0	0	0	0	0.19	0	0	5.48	[]
FOXO3	0.19	0	0	0	0	0.19	0	0	33.64	[]
GFI1B	0.19	0	0	0	0	0.19	0	0	9.04	[]
FOXP2	0.19	0	0	0	0	0.19	0	0	13.67	[]
YBX1	0.19	0	0	0	0.04	0.19	0	0	16.95	[]
NEUROG2	0.19	0	0	0	0	0.19	0	0	7.62	[]
PHOX2A	0.16	0	0	0	0	0	0.16	0	5.01	[]
HES5	0.16	0	0	0	0	0	0.16	0	21.02	['DISEASES_experiments']
THAP1	0.16	0	0	0	0	0	0.16	0	21.12	[]
MYOG	0.16	0	0	0	0	0	0.16	0	11.42	[]
PPARG	0.07	0	0	0	0	0	0	0.07	46.43	[]
PAX9	0.07	0	0	0	0	0	0	0.07	8.44	[]
HEY1	0.07	0	0	0	0	0	0	0.07	27.34	[]
EVX2	0.07	0	0	0	0	0	0	0.07	0	[]
MESP1	0.07	0	0	0	0	0.03	0	0.07	13.49	[]
HOXB13	0.07	0	0	0	0	0	0	0.07	7.73	[]
ESR2	0.07	0	0	0.03	0	0	0	0.07	14.8	[]
PAX2	0.07	0	0	0	0	0	0	0.07	2.37	[]
ZBTB14	0.05	0	0	0	0	0	0.05	0	4.75	[]
INSM1	0.05	0	0	0	0	0	0.05	0	13.78	['RA_DisGeNet']
ESR1	0.05	0	0	0	0	0	0.05	0	30.85	[]
NAIF1	0.05	0	0	0	0	0.03	0.05	0	5.62	[]
TBX20	0.04	0	0	0	0.04	0	0	0	6.74	['RA_GWAS3']
PAX5	0.04	0	0	0	0.04	0	0	0	16.72	[]
HMX2	0.04	0	0	0	0.04	0	0	0	8.24	[]
HMX1	0.04	0	0	0	0.04	0	0	0	0	[]
RARB	0.04	0	0	0	0.04	0	0	0	27.24	[]
MEF2D	0.04	0	0	0	0.04	0	0	0	16.96	[]
ALX3	0.04	0	0	0	0.04	0	0	0	4.91	[]
ESX1	0.04	0	0	0	0.04	0	0	0	6.51	[]
HOXD10	0.04	0	0	0	0.04	0	0	0	2.11	[]
MYF6	0.04	0	0	0	0.04	0	0	0	16.54	[]
DMRTC2	0.04	0	0	0	0.04	0	0	0	2.84	[]
ESRRA	0.03	0	0	0	0	0.03	0	0	20.33	[]
HOXD8	0.03	0	0	0	0	0.03	0	0	8.08	[]
LMX1A	0.03	0	0	0	0	0.03	0	0	7.61	[]
NR1I2	0.03	0	0	0	0	0.03	0	0	20.42	[]
VSX1	0.03	0	0	0	0	0.03	0	0	10.33	[]
ZFHX2	0.03	0	0	0.03	0	0.03	0	0	7.57	['RA_GWAS2']
POU6F2	0.03	0	0	0	0	0.03	0	0	2.65	[]
SOX17	0.03	0	0	0	0	0.03	0	0	7.14	[]
NOBOX	0.03	0	0	0	0	0.03	0	0	0	[]
BHLHE22	0.03	0	0	0	0	0.03	0	0	4.79	[]
MEIS3	0.03	0	0	0	0	0.03	0	0	10.9	[]
HOXC8	0.03	0	0	0.03	0	0	0	0	2.41	[]
HOXA5	0.03	0	0	0.03	0	0	0	0	12.07	['RA_GWAS2']
ONECUT3	0.03	0	0	0.03	0	0	0	0	6.07	[]
NFATC4	0.03	0	0	0.03	0	0	0	0	20.73	[]
FOXA3	0.03	0	0	0.03	0	0	0	0	14.67	[]
HOXD12	0.03	0	0	0.03	0	0	0	0	10.61	[]
ZNF683	0.03	0	0	0.03	0	0	0	0	7.32	[]
HMG20B	0.03	0	0	0.03	0	0	0	0	4.79	[]
TCF12	0.03	0	0	0.03	0	0	0	0	27.36	[]
ONECUT2	0.03	0	0	0.03	0	0	0	0	17.19	[]
NR2F1	0.03	0	0	0.03	0	0	0	0	28.2	[]
TEAD3	0.03	0	0	0.03	0	0	0	0	1.85	[]
ELK1	0.01	0	0	0	0	0	0.01	0	36.28	[]
ZNF232	0.01	0	0	0	0	0	0.01	0	8.81	['RA_GWAS3']
ZFX	0.01	0	0	0	0	0	0.01	0	13.11	[]
MLX	0.01	0	0	0	0	0	0.01	0	9.9	[]
MEF2B	0	0	0	0	0	0	0	0	2.44	[]
THRA	0	0	0	0	0	0	0	0	25.62	[]
TFAP2D	0	0	0	0	0	0	0	0	2.41	[]
SIX3	0	0	0	0	0	0	0	0	10.47	[]
BPTF	0	0	0	0	0	0	0	0	32.89	[]
EVX1	0	0	0	0	0	0	0	0	20.85	[]
PAX1	0	0	0	0	0	0	0	0	8.1	[]
ZBTB6	0	0	0	0	0	0	0	0	11.93	[]
TCF24	0	0	0	0	0	0	0	0	17.16	[]
DLX4	0	0	0	0	0	0	0	0	17.19	[]
HOXA7	0	0	0	0	0	0	0	0	11.29	[]
ZNF589	0	0	0	0	0	0	0	0	35.11	[]
NFIX	0	0	0	0	0	0	0	0	11.83	[]
TBX15	0	0	0	0	0	0	0	0	9.84	[]
KDM2B	0	0	0	0	0	0	0	0	4.06	[]
GBX1	0	0	0	0	0	0	0	0	2.84	[]
BSX	0	0	0	0	0	0	0	0	6.51	[]
E2F2	0	0	0	0	0	0	0	0	33.31	[]
CUX1	0	0	0	0	0	0	0	0	24.01	[]
NR2E3	0	0	0	0	0	0	0	0	0	[]
SRF	0	0	0	0	0	0	0	0	21.76	[]
ETV1	0	0	0	0	0	0	0	0	16.14	[]
DMRT2	0	0	0	0	0	0	0	0	7.64	[]
ZNF740	0	0	0	0	0	0	0	0	6.33	['CTD_RA>50']
ZIC2	0	0	0	0	0	0	0	0	13.02	[]
CUX2	0	0	0	0	0	0	0	0	8.61	[]
NKX2-2	0	0	0	0	0	0	0	0	7.67	[]
PAX8	0	0	0	0	0	0	0	0	11.41	[]
TLX2	0	0	0	0	0	0	0	0	11.15	[]
NEUROD2	0	0	0	0	0	0	0	0	10.96	[]
NFE2L2	0	0	0	0	0	0	0	0	64.97	['DISEASES_experiments']
BARX1	0	0	0	0	0	0	0	0	0	[]
NKX3-1	0	0	0	0	0	0	0	0	20.26	[]
TP73	0	0	0	0	0	0	0	0	19.24	[]
POU5F1	0	0	0	0	0	0	0	0	30.05	[]
NR2E1	0	0	0	0	0	0	0	0	8.25	[]
LMX1B	0	0	0	0	0	0	0	0	7.69	[]
MAFG	0	0	0	0	0	0	0	0	19.6	[]
T	0	0	0	0	0	0	0	0	8.94	['RA_GWAS2']
SHOX	0	0	0	0	0	0	0	0	15.12	[]
RAX2	0	0	0	0	0	0	0	0	10.19	[]
HIC1	0	0	0	0	0	0	0	0	14.98	[]
MAFK	0	0	0	0	0	0	0	0	28.5	[]
OTX2	0	0	0	0	0	0	0	0	6.25	[]
HOXA13	0	0	0	0	0	0	0	0	4.73	[]
SHOX2	0	0	0	0	0	0	0	0	16.4	[]
LBX1	0	0	0	0	0	0	0	0	2.65	[]
DLX6	0	0	0	0	0	0	0	0	19.05	[]
KLF1	0	0	0	0	0	0	0	0	7.22	[]
ZBTB7B	0	0	0	0	0	0	0	0	7.02	[]
LHX2	0	0	0	0	0	0	0	0	24.56	[]
KLF15	0	0	0	0	0	0	0	0	24.54	[]
HOXC6	0	0	0	0	0	0	0	0	10.43	[]
EMX1	0	0	0	0	0	0	0	0	1.98	[]
TBR1	0	0	0	0	0	0	0	0	8.37	[]
TEAD4	0	0	0	0	0	0	0	0	33.88	[]
FOXD2	0	0	0	0	0	0	0	0	15.85	[]
GMEB2	0	0	0	0	0	0	0	0	8.34	[]
MNX1	0	0	0	0	0	0	0	0	12.2	[]
HMX3	0	0	0	0	0	0	0	0	2.49	[]
NR3C2	0	0	0	0	0	0	0	0	26.08	[]
SOX6	0	0	0	0	0	0	0	0	17.88	[]
KLF8	0	0	0	0	0	0	0	0	5.14	[]
DLX3	0	0	0	0	0	0	0	0	13.89	[]
UNCX	0	0	0	0	0	0	0	0	4.84	[]
IRX5	0	0	0	0	0	0	0	0	8.72	[]
SMAD1	0	0	0	0	0	0	0	0	31.06	[]
GCM1	0	0	0	0	0	0	0	0	4.49	[]
ZNF143	0	0	0	0	0	0	0	0	15.39	[]
WT1	0	0	0	0	0	0	0	0	17.18	[]
HOXD9	0	0	0	0	0	0	0	0	4.86	[]
NR1D1	0	0	0	0	0	0	0	0	35.14	[]
PRKRIR	0	0	0	0	0	0	0	0	0	[]
SMAD5	0	0	0	0	0	0	0	0	20.82	[]
HES7	0	0	0	0	0	0	0	0	4.96	['RA_GWAS2']
FOXP1	0	0	0	0	0	0	0	0	20.39	[]
PAX3	0	0	0	0	0	0	0	0	13.95	[]
NHLH1	0	0	0	0	0	0	0	0	4.84	[]
POU6F1	0	0	0	0	0	0	0	0	5.25	[]
SP3	0	0	0	0	0	0	0	0	20.17	[]
NR2F6	0	0	0	0	0	0	0	0	14.22	['DISEASES_experiments']
ZNF219	0	0	0	0	0	0	0	0	22.79	[]
NPAS2	0	0	0	0	0	0	0	0	12.85	[]
PDX1	0	0	0	0	0	0	0	0	10.96	[]
FOXO6	0	0	0	0	0	0	0	0	8.31	['RA_GWAS2']
GSX1	0	0	0	0	0	0	0	0	9.92	[]
HAND2	0	0	0	0	0	0	0	0	12.87	[]
PURA	0	0	0	0	0	0	0	0	11.42	[]
BARHL2	0	0	0	0	0	0	0	0	2.49	[]
FOXD1	0	0	0	0	0	0	0	0	9.25	[]
FOXL1	0	0	0	0	0	0	0	0	16.54	[]
FOXA2	0	0	0	0	0	0	0	0	17.87	[]
SOX15	0	0	0	0	0	0	0	0	7.95	[]
DRGX	0	0	0	0	0	0	0	0	0	['RA_DisGeNet']
NR1I3	0	0	0	0	0	0	0	0	17.17	[]
RREB1	0	0	0	0	0	0	0	0	15.79	[]
DLX2	0	0	0	0	0	0	0	0	17.36	[]
FOXA1	0	0	0	0	0	0	0	0	34.26	[]
ALX4	0	0	0	0	0	0	0	0	4.8	[]
POU3F4	0	0	0	0	0	0	0	0	0	[]
FOXF2	0	0	0	0	0	0	0	0	9.8	[]
DLX1	0	0	0	0	0	0	0	0	16.08	[]
DLX5	0	0	0	0	0	0	0	0	8.54	[]
MYF5	0	0	0	0	0	0	0	0	14	[]
PAX6	0	0	0	0	0	0	0	0	16.56	[]
LBX2	0	0	0	0	0	0	0	0	16.74	[]
OLIG1	0	0	0	0	0	0	0	0	4.33	[]
ZNF148	0	0	0	0	0	0	0	0	29.58	[]
HOXC13	0	0	0	0	0	0	0	0	4.99	[]
POU5F1B	0	0	0	0	0	0	0	0	15.09	[]
RHOXF1	0	0	0	0	0	0	0	0	2.57	[]
RAX	0	0	0	0	0	0	0	0	11.27	[]
USF1	0	0	0	0	0	0	0	0	7.65	[]
TEAD1	0	0	0	0	0	0	0	0	12.45	[]
OLIG2	0	0	0	0	0	0	0	0	13.23	[]
ID4	0	0	0	0	0	0	0	0	16.89	[]
NKX2-5	0	0	0	0	0	0	0	0	15.88	[]
POU2F3	0	0	0	0	0	0	0	0	11.4	['RA_DisGeNet']
FOXM1	0	0	0	0	0	0	0	0	24.03	[]
CDC5L	0	0	0	0	0	0	0	0	9.69	['RA_GWAS3']
GSX2	0	0	0	0	0	0	0	0	0	[]
VDR	0	0	0	0	0	0	0	0	30.86	[]
SOX21	0	0	0	0	0	0	0	0	7.72	[]
ARNT	0	0	0	0	0	0	0	0	23.89	[]
SOX5	0	0	0	0	0	0	0	0	25.8	[]
PPARA	0	0	0	0	0	0	0	0	41.58	[]
TCF7L1	0	0	0	0	0	0	0	0	26.2	['RA_GWAS2']
E2F3	0	0	0	0	0	0	0	0	51.48	['CTD_RA>50']
PAX7	0	0	0	0	0	0	0	0	16.28	[]
ZEB1	0	0	0	0	0	0	0	0	45.32	[]
MYBL2	0	0	0	0	0	0	0	0	27.07	[]
HESX1	0	0	0	0	0	0	0	0	7.66	[]
MAFA	0	0	0	0	0	0	0	0	10.42	[]
ZNF384	0	0	0	0	0	0	0	0	17.82	[]
LHX9	0	0	0	0	0	0	0	0	7.05	[]
MIXL1	0	0	0	0	0	0	0	0	15	[]
GATA4	0	0	0	0	0	0	0	0	29.74	[]
HMGA2	0	0	0	0	0	0	0	0	26.64	[]
TEF	0	0	0	0	0	0	0	0	22.09	[]
ISX	0	0	0	0	0	0	0	0	2.3	[]
TFCP2L1	0	0	0	0	0	0	0	0	14.75	[]
SOX14	0	0	0	0	0	0	0	0	11.62	[]
ESRRB	0	0	0	0	0	0	0	0	7.28	[]
OTX1	0	0	0	0	0	0	0	0	12.85	[]
ZSCAN10	0	0	0	0	0	0	0	0	8.83	[]
SOX2	0	0	0	0	0	0	0	0	39.33	[]
AR	0	0	0	0	0	0	0	0	39.7	[]
PRDM4	0	0	0	0	0	0	0	0	22.24	[]
SMARCC1	0	0	0	0	0	0	0	0	12.02	['RA_GWAS3']
TFDP1	0	0	0	0	0	0	0	0	24.8	[]

## Sheet: Gene score (not TF)
	Compiled Score	Score combining the KDA and gene targeting study. Higher score means higher confidence that the gene is important for RA regulation. Score = KFA Score +1.5*(Target Score > 5?)
	Litterature Score	Number of databases (among 6) in which the gene was found. A low score (<= 1) means that the gene is not well known in litterature
	KDA score	Number of independent Key Driver Analysis (KDA) studies in which the gene was identified (among 5). The KDA was performed on different networks, produced by different methods on different tissues.
		The higher the score, the more likely the inference network has atypical connectivity for RA. (See http://ctdbase.org/help/diseaseGeneDetailHelp.jsp)
	Litterature databases	Databases in which the gene was identified
		Blue rows highlight genes that are already well known in litterature (litterature score >= 2). Note that due to different gene notation, some genes may have been missed, some manual check is preferable.
			KDA Scores
	GeneSymbol	Combined score	KDA_litt	KDA_DEG	CTD_score	Litterature databases
	PTPN6	10.04	4.41	5.13	15.81	[]
	HLA-E	9.62	4.41	4.7	34.77	[]
	HLA-F	9.62	4.41	4.7	40.47	[]
	GBP1	9.62	4.41	4.7	52.17	['CTD_RA>50']
	LCP2	9.62	4.41	4.7	22.84	[]
	GLIPR1	9.25	4.04	4.7	31.59	[]
	HLA-A	9.25	4.04	4.7	32.14	['RA_GWAS1' 'RA_DisGeNet']
	CTSS	9.25	4.04	4.7	27.04	[]
	SRGN	9.25	4.04	4.7	21.75	[]
	CTSH	9.25	4.04	4.7	35.97	[]
	CASP1	9.25	4.04	4.7	56.27	['CTD_RA>50']
	CD44	9.19	4.41	4.28	58.38	['CTD_RA>50']
	HLA-B	9.19	4.41	4.28	43.15	['RA_GWAS1' 'RA_GWAS2' 'RA_DisGeNet' 'DISEASES_knowledge' 'DISEASES_experiments']
	HLA-C	9.19	4.41	4.28	46.84	['RA_GWAS2' 'RA_DisGeNet']
	PLAUR	8.82	4.04	4.28	39.76	[]
	HLA-DMA	8.82	4.04	4.28	26.35	['RA_GWAS2' 'RA_DisGeNet']
	ARPC1B	8.82	4.04	4.28	32.14	[]
	ITGB2	8.82	4.04	4.28	43.24	[]
	TNFAIP3	8.82	4.04	4.28	42.46	['RA_GWAS1' 'RA_GWAS3' 'RA_GWAS2' 'DISEASES_knowledge' 'DISEASES_experiments']
	CYBA	8.82	4.04	4.28	32.29	[]
	HLA-G	8.82	4.04	4.28	36.16	['RA_DisGeNet']
	PSMB9	8.82	4.04	4.28	30.07	['RA_GWAS2' 'RA_DisGeNet' 'DISEASES_experiments']
	CXCL10	8.82	4.04	4.28	63.55	['RA_Drugtarget' 'RA_DisGeNet' 'CTD_RA>50']
	MYD88	8.82	4.04	4.28	62.8	['CTD_RA>50']
	IFI30	8.82	4.04	4.28	25.35	[]
	SP100	8.82	4.04	4.28	26.49	[]
	THEMIS2	8.82	4.04	4.28	19.3	[]
	B2M	8.82	4.04	4.28	28.66	[]
	PSME1	8.82	4.04	4.28	15.87	[]
	ARHGDIB	8.82	4.04	4.28	33.01	[]
	ICAM1	8.82	4.04	4.28	89.51	['DISEASES_experiments' 'CTD_RA>50']
	TAP1	8.82	4.04	4.28	42.06	['RA_DisGeNet' 'DISEASES_experiments']
	PSMB8	8.82	4.04	4.28	33.21	['RA_GWAS2' 'RA_DisGeNet' 'DISEASES_experiments']
	CCL5	8.82	4.04	4.28	51.49	['RA_DisGeNet' 'CTD_RA>50']
	TNFAIP8	8.82	4.04	4.28	31.37	[]
	MAN2B1	8.45	3.68	4.28	6.1	[]
	IFITM3	8.45	3.68	4.28	40.9	[]
	STK10	8.45	3.68	4.28	20.92	[]
	NCF2	8.45	3.68	4.28	28.49	['RA_GWAS3' 'DISEASES_experiments']
	WARS1	8.45	3.68	4.28	33.41	[]
	CD53	8.45	3.68	4.28	23.9	[]
	IFITM1	8.45	3.68	4.28	25.66	[]
	RGS19	8.45	3.68	4.28	6.08	[]
	CFLAR	8.45	3.68	4.28	44.09	['RA_GWAS1' 'DISEASES_experiments']
	LAPTM5	8.45	3.68	4.28	19.9	[]
	PLEK	8.45	3.68	4.28	21.44	['RA_GWAS2']
	RAC2	8.45	3.68	4.28	26.81	[]
	CD74	8.45	3.68	4.28	46.44	[]
	TNFAIP2	8.45	3.68	4.28	51.21	['CTD_RA>50']
	PECAM1	8.45	3.68	4.28	37.63	[]
	PLAAT4	8.45	3.68	4.28	20.54	[]
	FAS	8.45	3.68	4.28	78.66	['RA_DisGeNet' 'CTD_RA>50']
	UBE2L6	8.45	3.68	4.28	13.61	[]
	TPP1	8.45	3.68	4.28	12.51	[]
	BTN3A3	8.45	3.68	4.28	25.04	[]
	CTSC	8.45	3.68	4.28	36.51	[]
	BCL2A1	8.45	3.68	4.28	64.19	['CTD_RA>50']
	CTSB	8.45	3.68	4.28	35.01	[]
	TNFSF10	8.45	3.68	4.28	61.76	['CTD_RA>50']
	SP110	8.45	3.68	4.28	16.38	[]
	CD86	8.45	3.68	4.28	42.05	['RA_DrugBank']
	CD48	8.45	3.68	4.28	5.57	[]
	IL7R	8.45	3.68	4.28	26.3	['RA_DisGeNet']
	PSMB10	8.45	3.68	4.28	24.98	[]
	PLEKHO2	8.45	3.68	4.28	12.23	[]
	LYN	8.45	3.68	4.28	35.67	[]
	EVI2B	8.45	3.68	4.28	17.84	[]
	CORO1A	8.45	3.68	4.28	31.59	[]
	IFITM2	8.45	3.68	4.28	28.71	[]
	ISG20	8.45	3.68	4.28	54.05	['RA_GWAS2' 'RA_DisGeNet' 'CTD_RA>50']
	NCF4	8.45	3.68	4.28	11.6	[]
	IL1B	8.39	4.04	3.85	118.42	['RA_DisGeNet' 'CTD_RA>50']
	NFKBIA	8.39	4.04	3.85	64.82	['RA_DisGeNet' 'CTD_RA>50']
	HLA-DQB1	8.39	4.04	3.85	25.8	['RA_GWAS2' 'RA_DisGeNet']
	TIMP1	8.39	4.04	3.85	66.25	['CTD_RA>50']
	BIRC3	8.39	4.04	3.85	58.05	['CTD_RA>50']
	PHF11	8.09	3.31	4.28	25.93	[]
	IFIT2	8.09	3.31	4.28	26.3	[]
	COTL1	8.09	3.31	4.28	37.16	[]
	NMI	8.09	3.31	4.28	25.8	[]
	CYBB	8.03	3.68	3.85	40.71	[]
	OAS2	8.03	3.68	3.85	20.17	[]
	GPX1	8.03	3.68	3.85	59.78	['CTD_RA>50']
	ISG15	8.03	3.68	3.85	66.32	['CTD_RA>50']
	GRN	8.03	3.68	3.85	44.63	[]
	MSN	8.03	3.68	3.85	11.44	[]
	HLA-DPA1	8.03	3.68	3.85	36.6	['RA_GWAS2' 'RA_DisGeNet']
	LITAF	8.03	3.68	3.85	40.38	[]
	BST2	8.03	3.68	3.85	49.7	['DISEASES_experiments']
	KYNU	8.03	3.68	3.85	25.21	[]
	GPSM3	8.03	3.68	3.85	16.02	['RA_GWAS2']
	MGAT1	8.03	3.68	3.85	19.53	[]
	IFIT3	8.03	3.68	3.85	49.47	[]
	SAT1	8.03	3.68	3.85	47.87	[]
	SOD2	8.03	3.68	3.85	78.18	['CTD_RA>50']
	HLA-DRB1	8.03	3.68	3.85	32.44	['RA_GWAS1' 'RA_DisGeNet' 'DISEASES_knowledge']
	SERPINB1	8.03	3.68	3.85	34.12	[]
	GBP2	8.03	3.68	3.85	25.9	[]
	ADGRE5	8.03	3.68	3.85	28.48	[]
	OAS1	8.03	3.68	3.85	62.13	['CTD_RA>50']
	MX2	8.03	3.68	3.85	25.17	[]
	IFNGR1	8.03	3.68	3.85	37.16	[]
	CAPG	8.03	3.68	3.85	44.34	[]
	LGALS3	8.03	3.68	3.85	42.3	[]
	NFKBIE	8.03	3.68	3.85	29.13	['RA_GWAS1' 'RA_GWAS3' 'RA_GWAS2' 'DISEASES_experiments']
	PLSCR1	8.03	3.68	3.85	31.27	[]
	RAB27A	8.03	3.68	3.85	18.56	[]
	RAB31	8.03	3.68	3.85	24.19	[]
	HMOX1	8.03	3.68	3.85	57.96	['RA_DisGeNet' 'CTD_RA>50']
	CXCR4	8.03	3.68	3.85	73.88	['RA_Drugtarget' 'RA_DisGeNet' 'CTD_RA>50']
	CCL2	8.03	3.68	3.85	80.26	['RA_Drugtarget' 'RA_DisGeNet' 'CTD_RA>50']
	FYN	8.03	3.68	3.85	23.7	[]
	TNFRSF1B	8.03	3.68	3.85	32.47	['RA_GWAS2' 'RA_DisGeNet']
	TRIM22	7.66	3.31	3.85	19.08	[]
	PLXNC1	7.66	3.31	3.85	27.97	[]
	GCA	7.66	3.31	3.85	28.75	[]
	FUCA1	7.66	3.31	3.85	27.72	[]
	CCND3	7.66	3.31	3.85	32.03	[]
	SLC2A3	7.66	3.31	3.85	30.11	[]
	RAB32	7.66	3.31	3.85	14.15	[]
	FGL2	7.66	3.31	3.85	13.01	[]
	TGFBI	7.66	3.31	3.85	29.08	[]
	CD52	7.66	3.31	3.85	34.54	['DISEASES_textmining']
	MS4A4A	7.66	3.31	3.85	12.47	[]
	CD69	7.66	3.31	3.85	34.82	[]
	WIPF1	7.66	3.31	3.85	23.48	[]
	CLEC2B	7.66	3.31	3.85	15.26	[]
	3137	7.66	3.31	3.85	0	[]
	LCP1	7.66	3.31	3.85	14.84	[]
	GCH1	7.66	3.31	3.85	22.56	['RA_GWAS2']
	LHFPL2	7.66	3.31	3.85	18.76	[]
	HCK	7.66	3.31	3.85	39.23	[]
	SLC15A3	7.66	3.31	3.85	18.55	[]
	LY86	7.66	3.31	3.85	17.28	[]
	VCAN	7.66	3.31	3.85	34.7	[]
	IL10RA	7.66	3.31	3.85	16.15	[]
	VOPP1	7.66	3.31	3.85	16.18	[]
	DDX58	7.66	3.31	3.85	41.15	[]
	LIPA	7.66	3.31	3.85	18.93	[]
	IL32	7.66	3.31	3.85	25.41	['RA_DisGeNet']
	FYB1	7.66	3.31	3.85	18.57	[]
	SQOR	7.66	3.31	3.85	23.48	[]
	IL4R	7.66	3.31	3.85	26.57	[]
	PTPRE	7.66	3.31	3.85	16.72	[]
	FXYD5	7.66	3.31	3.85	19.81	[]
	SAMSN1	7.66	3.31	3.85	13.39	[]
	S100A11	7.66	3.31	3.85	30.76	[]
	NINJ1	7.66	3.31	3.85	15.81	[]
	TYMP	7.66	3.31	3.85	36.6	[]
	GPNMB	7.66	3.31	3.85	20.04	[]
	IL15	7.66	3.31	3.85	47.03	['RA_Drugtarget' 'RA_DisGeNet']
	IFI35	7.66	3.31	3.85	49.36	[]
	UBA7	7.66	3.31	3.85	27.72	[]
	DOCK2	7.66	3.31	3.85	9.89	[]
	MYO1F	7.66	3.31	3.85	3.97	[]
	SASH3	7.66	3.31	3.85	10.84	[]
	GLRX	7.66	3.31	3.85	41.51	[]
	RNASE6	7.66	3.31	3.85	17.57	[]
	LGALS9	7.66	3.31	3.85	14.53	[]
	PARP12	7.66	3.31	3.85	11.54	[]
	TCIRG1	7.66	3.31	3.85	15.25	[]
	TNFAIP6	7.66	3.31	3.85	19.83	[]
	GM2A	7.66	3.31	3.85	33.99	[]
	VAMP8	7.66	3.31	3.85	17.03	[]
	IFI16	7.66	3.31	3.85	26.2	['RA_GWAS2']
	PTPRC	7.66	3.31	3.85	27.53	['RA_GWAS1' 'RA_GWAS2' 'DISEASES_knowledge']
	MS4A6A	7.66	3.31	3.85	10.05	[]
	LY96	7.66	3.31	3.85	29.43	[]
	DRAM1	7.66	3.31	3.85	30.16	[]
	HCLS1	7.66	3.31	3.85	20.41	[]
	SERPINA1	7.66	3.31	3.85	37.25	[]
	EMP3	7.6	3.68	3.42	23.09	[]
	LCK	7.6	3.68	3.42	27.16	[]
	NPC2	7.6	3.68	3.42	25.07	[]
	PML	7.6	3.68	3.42	32.24	['RA_GWAS3']
	ANXA1	7.6	3.68	3.42	37.28	[]
	SUSD6	7.6	3.68	3.42	14.23	[]
	RHOG	7.6	3.68	3.42	17.32	[]
	CCR7	7.6	3.68	3.42	26.64	['RA_Drugtarget' 'RA_DisGeNet']
	NAMPT	7.6	3.68	3.42	36.86	['RA_DisGeNet']
	MCL1	7.6	3.68	3.42	54.4	['CTD_RA>50']
	ARL4C	7.6	3.68	3.42	31.04	[]
	EHD1	7.6	3.68	3.42	14.51	[]
	DAB2	7.6	3.68	3.42	16.18	[]
	CTSL	7.6	3.68	3.42	46.42	[]
	IFNGR2	7.6	3.68	3.42	17.11	['RA_GWAS1' 'RA_GWAS3']
	MVP	7.6	3.68	3.42	28.66	[]
	PSME2	7.6	3.68	3.42	25.03	[]
	GADD45B	7.6	3.68	3.42	41.46	[]
	NPL	7.29	2.94	3.85	8.28	[]
	ADCY7	7.29	2.94	3.85	28.6	[]
	PYCARD	7.29	2.94	3.85	24.78	[]
	AIF1	7.29	2.94	3.85	23.77	['RA_GWAS2' 'DISEASES_experiments']
	SCO2	7.29	2.94	3.85	22.24	[]
	SAMD9	7.23	3.31	3.42	21.65	[]
	HLA-DMB	7.23	3.31	3.42	29.32	['RA_GWAS2' 'RA_DisGeNet']
	TYROBP	7.23	3.31	3.42	40.33	[]
	HLA-DRA	7.23	3.31	3.42	32.77	['RA_GWAS2']
	PTPN22	7.23	3.31	3.42	9.53	['RA_GWAS1' 'RA_GWAS3' 'RA_GWAS2' 'RA_DisGeNet' 'DISEASES_knowledge']
	CD3D	7.23	3.31	3.42	24.56	[]
	HSPA6	7.23	3.31	3.42	24.7	[]
	IL2RG	7.23	3.31	3.42	31.85	[]
	HLA-DPB1	7.23	3.31	3.42	10.27	['RA_GWAS1' 'RA_GWAS2' 'RA_DisGeNet' 'DISEASES_knowledge']
	S100A4	7.23	3.31	3.42	43.6	[]
	CXCL9	7.23	3.31	3.42	41.51	[]
	MR1	7.23	3.31	3.42	41.53	[]
	MX1	7.23	3.31	3.42	49.99	[]
	TLR2	7.23	3.31	3.42	94.61	['CTD_RA>50']
	CASP4	7.23	3.31	3.42	29.85	[]
	C3AR1	7.23	3.31	3.42	13.95	[]
	SH2B3	7.23	3.31	3.42	27.84	['RA_GWAS1' 'RA_GWAS3' 'RA_GWAS2' 'DISEASES_textmining']
	TRAF1	7.23	3.31	3.42	28.2	['RA_GWAS1' 'RA_GWAS3' 'RA_GWAS2' 'RA_DisGeNet' 'DISEASES_knowledge' 'DISEASES_experiments' 'DISEASES_textmining']
	SERPINB9	7.23	3.31	3.42	21.43	[]
	EVI2A	7.23	3.31	3.42	28.09	[]
	LST1	7.23	3.31	3.42	17.07	['RA_GWAS2' 'DISEASES_experiments']
	CYP1B1	7.23	3.31	3.42	31.7	[]
	CD37	7.23	3.31	3.42	15.98	[]
	FCER1G	7.23	3.31	3.42	39.77	[]
	SYK	7.23	3.31	3.42	31.16	[]
	ALOX5AP	7.23	3.31	3.42	33.62	[]
	CSF1R	7.23	3.31	3.42	23.39	['RA_GWAS2']
	IER3	7.23	3.31	3.42	48.98	[]
	CYLD	7.23	3.31	3.42	26.46	['DISEASES_experiments']
	CCR5	7.23	3.31	3.42	29.34	['RA_Drugtarget' 'RA_DisGeNet']
	ARPC2	7.23	3.31	3.42	11.45	[]
	CXCL8	7.23	3.31	3.42	82.13	[]
	MAF	7.23	3.31	3.42	16.44	[]
	GMFG	7.23	3.31	3.42	6.75	[]
	ANXA5	7.23	3.31	3.42	24.1	[]
	RAB8B	7.23	3.31	3.42	11	[]
	HLA-DQA1	7.23	3.31	3.42	17.99	['RA_GWAS2' 'RA_DisGeNet']
	CD58	7.23	3.31	3.42	20.15	['DISEASES_knowledge']
	FCGRT	7.23	3.31	3.42	14.91	['RA_DisGeNet' 'DISEASES_experiments']
	PRCP	7.23	3.31	3.42	18.46	[]
	CCR1	7.23	3.31	3.42	30.46	['RA_Drugtarget']
	ENTPD1	7.23	3.31	3.42	20.07	['RA_DisGeNet']
	PLEKHO1	7.23	3.31	3.42	12.6	[]
	PIM1	7.23	3.31	3.42	42.16	[]
	KLF6	7.23	3.31	3.42	23.68	[]
	BCL3	7.17	3.68	2.99	51.53	['RA_GWAS3' 'CTD_RA>50']
	FLNA	7.17	3.68	2.99	13.22	[]
	EFHD2	7.17	3.68	2.99	17.36	[]
	FTH1	7.17	3.68	2.99	37.87	[]
	TIMP2	7.17	3.68	2.99	53.72	['CTD_RA>50']
	VIM	7.17	3.68	2.99	51.22	['RA_DisGeNet' 'CTD_RA>50']
	PSAP	7.17	3.68	2.99	21.75	[]
	TNFRSF1A	7.11	4.04	2.57	65.96	['CTD_RA>50']
	NKG7	6.86	2.94	3.42	20.97	[]
	RGS2	6.86	2.94	3.42	23.73	[]
	CD2	6.86	2.94	3.42	28.98	['RA_GWAS1' 'DISEASES_knowledge' 'DISEASES_experiments']
	DPYD	6.86	2.94	3.42	23.03	[]
	SLA	6.86	2.94	3.42	25.03	[]
	BASP1	6.86	2.94	3.42	18.63	[]
	STK17B	6.86	2.94	3.42	25.84	[]
	SLAMF8	6.86	2.94	3.42	8.49	[]
	ITGAL	6.86	2.94	3.42	22.18	[]
	3535	6.86	2.94	3.42	0	[]
	CTSO	6.86	2.94	3.42	19.89	[]
	PLAC8	6.86	2.94	3.42	19.16	[]
	GZMB	6.86	2.94	3.42	18.78	[]
	ICAM2	6.86	2.94	3.42	23.38	[]
	LILRB2	6.86	2.94	3.42	7.65	[]
	XAF1	6.86	2.94	3.42	31.17	[]
	IGSF6	6.86	2.94	3.42	19.65	[]
	ITGB7	6.86	2.94	3.42	15.07	[]
	TRIM38	6.86	2.94	3.42	27.4	[]
	TAPBP	6.86	2.94	3.42	8.18	['RA_GWAS2' 'RA_DisGeNet']
	ARRB2	6.86	2.94	3.42	17.12	[]
	PARP8	6.86	2.94	3.42	15.88	[]
	CD40	6.86	2.94	3.42	47.54	['RA_GWAS1' 'RA_GWAS3' 'RA_GWAS2' 'DISEASES_knowledge' 'DISEASES_experiments']
	PTGER4	6.86	2.94	3.42	27.47	[]
	TM6SF1	6.86	2.94	3.42	15.69	[]
	ARHGAP45	6.86	2.94	3.42	33.54	[]
	ALOX5	6.86	2.94	3.42	31.81	['RA_GWAS2']
	MMP9	6.86	2.94	3.42	62.96	['RA_Drugtarget' 'CTD_RA>50']
	MAP3K8	6.86	2.94	3.42	39.17	[]
	NCKAP1L	6.86	2.94	3.42	7.01	[]
	CYTIP	6.86	2.94	3.42	11.54	[]
	CSF2RB	6.86	2.94	3.42	26.68	[]
	FKBP15	6.86	2.94	3.42	11.05	[]
	ADA	6.86	2.94	3.42	31.01	['RA_DisGeNet']
	VASP	6.86	2.94	3.42	39.72	[]
	IFI44	6.86	2.94	3.42	38.58	[]
	BTN3A2	6.86	2.94	3.42	35.93	[]
	LGALS3BP	6.86	2.94	3.42	30.17	[]
	CSTA	6.86	2.94	3.42	37.36	[]
	ARHGAP25	6.86	2.94	3.42	13.89	['RA_GWAS2']
	IL15RA	6.86	2.94	3.42	28.24	[]
	NCF1	6.86	2.94	3.42	30.68	[]
	MNDA	6.86	2.94	3.42	18.27	[]
	CD83	6.86	2.94	3.42	39.61	['RA_GWAS1' 'RA_GWAS3']
	CPVL	6.86	2.94	3.42	20.41	[]
	RIT1	6.86	2.94	3.42	15.07	[]
	ADAR	6.86	2.94	3.42	12.45	[]
	TXNIP	6.8	3.31	2.99	59.77	['CTD_RA>50']
	BTG1	6.8	3.31	2.99	32.39	[]
	CXCL2	6.8	3.31	2.99	57.1	['CTD_RA>50']
	SLC16A3	6.8	3.31	2.99	38.53	[]
	FTL	6.8	3.31	2.99	5.59	[]
	IL13RA1	6.8	3.31	2.99	26.64	[]
	P2RX4	6.8	3.31	2.99	26.57	[]
	SGK1	6.8	3.31	2.99	35.01	[]
	RPS6KA1	6.8	3.31	2.99	28.1	[]
	DUSP6	6.8	3.31	2.99	27.42	[]
	PEA15	6.8	3.31	2.99	14.07	[]
	ACTN1	6.8	3.31	2.99	35.08	[]
	CD55	6.8	3.31	2.99	40.18	[]
	SH3BGRL3	6.8	3.31	2.99	17.7	[]
	BTN2A1	6.8	3.31	2.99	8.92	[]
	THBS1	6.8	3.31	2.99	53.63	['CTD_RA>50']
	STK17A	6.8	3.31	2.99	26.2	[]
	LY6E	6.8	3.31	2.99	46.72	[]
	GRB2	6.8	3.31	2.99	38.58	[]
	CDKN1A	6.8	3.31	2.99	59.23	['CTD_RA>50']
	CCL4	6.8	3.31	2.99	49.14	[]
	MALT1	6.8	3.31	2.99	14.15	[]
	PALM2AKAP2	6.74	3.68	2.57	43.2	[]
	DUSP5	6.74	3.68	2.57	42.89	[]
	UGCG	6.74	3.68	2.57	32.15	[]
	CSK	6.74	3.68	2.57	15.88	[]
	CKLF	6.55	2.21	3.85	8.78	[]
	SKAP2	6.55	2.21	3.85	23.69	[]
	TLR7	6.49	2.57	3.42	13.1	[]
	EVL	6.49	2.57	3.42	23.9	[]
	MFSD1	6.49	2.57	3.42	20.82	[]
	SNX10	6.49	2.57	3.42	26.25	[]
	TANK	6.49	2.57	3.42	16.81	[]
	GIMAP6	6.49	2.57	3.42	4.48	[]
	CLEC7A	6.49	2.57	3.42	17.12	[]
	SLC7A7	6.49	2.57	3.42	18.41	[]
	ANXA4	6.49	2.57	3.42	33.45	[]
	CDC42EP3	6.49	2.57	3.42	11.16	[]
	F13A1	6.49	2.57	3.42	36.02	[]
	ATP6V0E1	6.49	2.57	3.42	4.33	[]
	LAIR1	6.49	2.57	3.42	7.16	[]
	FCN1	6.43	2.94	2.99	5.14	[]
	UCP2	6.43	2.94	2.99	39.36	[]
	SHFL	6.43	2.94	2.99	12.17	[]
	CAP1	6.43	2.94	2.99	14.44	[]
	FNBP1	6.43	2.94	2.99	25.94	[]
	SERPING1	6.43	2.94	2.99	16.89	[]
	KCTD12	6.43	2.94	2.99	22.8	[]
	IL1R1	6.43	2.94	2.99	37.92	['RA_DrugBank']
	RESF1	6.43	2.94	2.99	21.57	[]
	IRAG2	6.43	2.94	2.99	16.72	[]
	PRKCB	6.43	2.94	2.99	34.68	['RA_GWAS3' 'RA_GWAS2']
	SEPTIN6	6.43	2.94	2.99	15.33	[]
	INPP5D	6.43	2.94	2.99	15.68	['DISEASES_experiments']
	JAK2	6.43	2.94	2.99	48.41	['RA_DrugBank']
	SLC43A3	6.43	2.94	2.99	25.03	[]
	TNIP1	6.43	2.94	2.99	29.35	['DISEASES_experiments']
	LILRB3	6.43	2.94	2.99	19.77	[]
	NIBAN1	6.43	2.94	2.99	17.67	[]
	RAB29	6.43	2.94	2.99	22.47	[]
	CD300A	6.43	2.94	2.99	13.5	[]
	STAB1	6.43	2.94	2.99	22.23	[]
	CD93	6.43	2.94	2.99	16.8	[]
	LTB	6.43	2.94	2.99	30.36	['DISEASES_experiments']
	TSPO	6.43	2.94	2.99	11.98	[]
	VAV1	6.43	2.94	2.99	25.53	[]
	GPR65	6.43	2.94	2.99	10.75	[]
	C1S	6.43	2.94	2.99	24.43	[]
	C5AR1	6.43	2.94	2.99	16.43	[]
	IL6ST	6.43	2.94	2.99	36.87	['RA_DisGeNet' 'DISEASES_knowledge']
	TLR1	6.43	2.94	2.99	29.13	[]
	OAS3	6.43	2.94	2.99	18.07	[]
	ARHGAP15	6.43	2.94	2.99	1.67	[]
	TRAF3IP3	6.43	2.94	2.99	10.87	[]
	FCGR2A	6.43	2.94	2.99	15.98	['RA_DrugBank' 'RA_GWAS1' 'DISEASES_knowledge']
	OASL	6.43	2.94	2.99	28.22	[]
	GPR183	6.43	2.94	2.99	15.25	[]
	CXCL1	6.37	3.31	2.57	61.63	['CTD_RA>50']
	RBMS1	6.37	3.31	2.57	17.2	[]
	BTG2	6.37	3.31	2.57	26.8	[]
	ZYX	6.37	3.31	2.57	19.32	[]
	SCAMP2	6.37	3.31	2.57	24.73	[]
	TAGLN2	6.37	3.31	2.57	20.12	[]
	SYNGR2	6.37	3.31	2.57	13.59	[]
	PRKCD	6.37	3.31	2.57	29.56	[]
	DUSP1	6.31	3.68	2.14	66.68	['CTD_RA>50']
	PMAIP1	6.31	3.68	2.14	56.18	['CTD_RA>50']
	SECTM1	6.07	2.57	2.99	14.47	[]
	CCL18	6.07	2.57	2.99	8.3	[]
	VSIG4	6.07	2.57	2.99	18.12	[]
	PTAFR	6.07	2.57	2.99	15.55	[]
	C1R	6.07	2.57	2.99	21.59	[]
	RASSF2	6.07	2.57	2.99	21.54	[]
	CALHM2	6.07	2.57	2.99	10.66	[]
	CLIC2	6.07	2.57	2.99	7.42	[]
	AOAH	6.07	2.57	2.99	14.46	[]
	RNASET2	6.07	2.57	2.99	14.83	['RA_GWAS2']
	MARCHF1	6.07	2.57	2.99	16.61	[]
	ADA2	6.07	2.57	2.99	16.55	[]
	DOK2	6.07	2.57	2.99	10.63	[]
	HCP5	6.07	2.57	2.99	22.6	[]
	CD163	6.07	2.57	2.99	29.13	[]
	CD1D	6.07	2.57	2.99	20.39	[]
	C1QA	6.07	2.57	2.99	33.01	[]
	ZEB2	6.07	2.57	2.99	28.09	[]
	SELL	6.07	2.57	2.99	88.23	['CTD_RA>50']
	CD14	6.07	2.57	2.99	57.38	['RA_DisGeNet' 'CTD_RA>50']
	FCGR2B	6.07	2.57	2.99	17.48	['RA_DrugBank' 'RA_GWAS1' 'DISEASES_knowledge']
	SLAMF1	6.07	2.57	2.99	17.97	[]
	LAP3	6.07	2.57	2.99	14.51	[]
	GZMA	6.07	2.57	2.99	25.94	[]
	TBXAS1	6.07	2.57	2.99	15.81	[]
	DDX60	6.07	2.57	2.99	11.52	[]
	APOL6	6.07	2.57	2.99	17.7	[]
	MDFIC	6.07	2.57	2.99	15.33	[]
	BLNK	6.07	2.57	2.99	17.28	[]
	ITK	6.07	2.57	2.99	25.25	['RA_GWAS2']
	RRAS	6.07	2.57	2.99	37.65	['DISEASES_experiments']
	BIN2	6.07	2.57	2.99	5.07	[]
	391020	6.07	2.57	2.99	0	[]
	NAGK	6.07	2.57	2.99	15.51	[]
	CELF2	6.07	2.57	2.99	12.89	['RA_GWAS2' 'DISEASES_experiments']
	WAS	6.07	2.57	2.99	20.97	[]
	IL16	6.07	2.57	2.99	15.61	[]
	PLCG2	6.07	2.57	2.99	18.48	[]
	LSP1	6.07	2.57	2.99	21.67	[]
	FGR	6.07	2.57	2.99	42.84	[]
	S100A8	6.07	2.57	2.99	44.09	[]
	ACP5	6.07	2.57	2.99	21.53	[]
	LBH	6.07	2.57	2.99	12.52	['RA_GWAS1' 'RA_GWAS3' 'DISEASES_experiments']
	S100A9	6.07	2.57	2.99	54.48	['CTD_RA>50']
	SELPLG	6.07	2.57	2.99	11.46	[]
	TRPV2	6.07	2.57	2.99	13.93	[]
	ITGAX	6.07	2.57	2.99	16.14	[]
	ADAP2	6.07	2.57	2.99	6.35	[]
	GIMAP4	6.07	2.57	2.99	25.07	[]
	GYPC	6.07	2.57	2.99	15.07	[]
	MFNG	6.07	2.57	2.99	12.84	[]
	IL10RB	6.07	2.57	2.99	27.84	[]
	ARHGEF6	6.07	2.57	2.99	6.34	[]
	PIK3IP1	6.07	2.57	2.99	11.64	[]
	DSE	6.07	2.57	2.99	6.52	[]
	ICAM3	6.07	2.57	2.99	46.83	['DISEASES_experiments']
	FCMR	6.07	2.57	2.99	9.5	[]
	PLAU	6.07	2.57	2.99	38.76	[]
	CLEC4A	6.07	2.57	2.99	13.98	['RA_GWAS2']
	LILRB1	6.07	2.57	2.99	8.94	[]
	PRF1	6.07	2.57	2.99	13.63	[]
	ST8SIA4	6.07	2.57	2.99	30.4	[]
	PTGS1	6.07	2.57	2.99	74.86	['CTD_RA>50']
	TRIM21	6.07	2.57	2.99	10.15	[]
	CLEC10A	6.07	2.57	2.99	3.74	[]
	CST7	6.07	2.57	2.99	11.3	[]
	CD247	6.07	2.57	2.99	16.49	['RA_GWAS2']
	TRGC1	6.07	2.57	2.99	0	[]
	CTSK	6.07	2.57	2.99	14.95	[]
	LGMN	6.07	2.57	2.99	27.16	[]
	ADGRE2	6.07	2.57	2.99	12.35	[]
	C3	6.01	2.94	2.57	54.05	['CTD_RA>50']
	SERPINE1	6.01	2.94	2.57	52.74	['CTD_RA>50']
	IL1RN	6.01	2.94	2.57	67.36	['RA_DisGeNet' 'CTD_RA>50']
	CD47	6.01	2.94	2.57	23.87	[]
	ITGA5	6.01	2.94	2.57	27.85	[]
	IL6	6.01	2.94	2.57	104.13	['RA_Drugtarget' 'RA_DisGeNet' 'CTD_RA>50']
	C2	6.01	2.94	2.57	19.56	['RA_GWAS2' 'RA_DisGeNet']
	TMSB10	6.01	2.94	2.57	10.03	[]
	AKAP13	6.01	2.94	2.57	19.64	[]
	FN1	6.01	2.94	2.57	44.01	[]
	SDCBP	6.01	2.94	2.57	19.64	[]
	S100A10	5.95	3.31	2.14	21.65	[]
	MYH9	5.95	3.31	2.14	17.3	[]
	PDXK	5.95	3.31	2.14	15.61	[]
	TSC22D3	5.95	3.31	2.14	25.87	[]
	PTGS2	5.95	3.31	2.14	90.01	['CTD_RA>50']
	TNFRSF10B	5.89	3.68	1.71	57.32	['CTD_RA>50']
	CSF3R	5.7	2.21	2.99	24.91	[]
	FMNL1	5.7	2.21	2.99	14.01	[]
	CYRIA	5.7	2.21	2.99	15.88	[]
	FKBP11	5.7	2.21	2.99	22.09	[]
	CPQ	5.7	2.21	2.99	5.3	[]
	MICB	5.64	2.57	2.57	23.1	['RA_GWAS2']
	CD3E	5.64	2.57	2.57	15.88	[]
	MS4A1	5.64	2.57	2.57	16.41	['RA_DisGeNet']
	TMC6	5.64	2.57	2.57	28.75	[]
	IL27RA	5.64	2.57	2.57	15.33	[]
	SLC31A2	5.64	2.57	2.57	14.67	[]
	CXCL11	5.64	2.57	2.57	34.26	[]
	SORL1	5.64	2.57	2.57	22.24	[]
	CD27	5.64	2.57	2.57	19.78	['RA_DisGeNet']
	ATM	5.64	2.57	2.57	23.15	['RA_GWAS1' 'RA_DisGeNet']
	CTSA	5.64	2.57	2.57	20.63	[]
	CST3	5.64	2.57	2.57	27.62	[]
	CCR2	5.64	2.57	2.57	31.93	['RA_Drugtarget']
	CTSD	5.64	2.57	2.57	45.86	[]
	STOM	5.64	2.57	2.57	19.24	[]
	CNPY3	5.64	2.57	2.57	14	[]
	TNFSF13	5.64	2.57	2.57	12	[]
	HLA-DRB5	5.64	2.57	2.57	5.43	['RA_DisGeNet']
	C1orf54	5.64	2.57	2.57	0	[]
	IL2RB	5.64	2.57	2.57	16.43	['RA_GWAS1' 'RA_GWAS2' 'DISEASES_knowledge']
	CFH	5.64	2.57	2.57	14.15	[]
	TRIB1	5.64	2.57	2.57	37.53	[]
	3514	5.64	2.57	2.57	0	[]
	CHST11	5.64	2.57	2.57	11.85	[]
	HPSE	5.64	2.57	2.57	31.48	[]
	CSF2RA	5.64	2.57	2.57	21.33	[]
	CCL20	5.64	2.57	2.57	65.59	['RA_DisGeNet' 'CTD_RA>50']
	TRADD	5.58	2.94	2.14	30.75	[]
	PBXIP1	5.58	2.94	2.14	14.82	[]
	JAK1	5.58	2.94	2.14	39.61	['RA_DrugBank']
	HEG1	5.58	2.94	2.14	14.29	[]
	SWAP70	5.58	2.94	2.14	27.08	['RA_GWAS3' 'RA_GWAS2']
	IGFBP7	5.58	2.94	2.14	20.47	[]
	ZFP36L2	5.58	2.94	2.14	21.12	[]
	ENG	5.52	3.31	1.71	16.01	['RA_DisGeNet']
	MARCKS	5.52	3.31	1.71	51.17	['CTD_RA>50']
	ADM	5.52	3.31	1.71	43.53	[]
	ARAP1	5.52	3.31	1.71	20.27	['RA_GWAS1' 'RA_GWAS3' 'DISEASES_experiments']
	CD81	5.52	3.31	1.71	29.02	[]
	NDRG1	5.52	3.31	1.71	38.59	[]
	HEXB	5.39	1.47	3.42	31.01	[]
	SH3BGRL	5.33	1.84	2.99	24.11	[]
	RTP4	5.27	2.21	2.57	11.27	[]
	BTK	5.27	2.21	2.57	16.29	['RA_Drugtarget']
	3507	5.27	2.21	2.57	0	[]
	SPARC	5.27	2.21	2.57	29.92	[]
	PDE4B	5.27	2.21	2.57	28.66	[]
	PLA2G7	5.27	2.21	2.57	19.41	[]
	CRYBG1	5.27	2.21	2.57	23.1	[]
	IDO1	5.27	2.21	2.57	21.84	[]
	PIM2	5.27	2.21	2.57	21.99	[]
	DPEP2	5.27	2.21	2.57	1.87	[]
	C1QB	5.27	2.21	2.57	31.7	[]
	LY9	5.27	2.21	2.57	8.11	[]
	MPP1	5.27	2.21	2.57	20.26	[]
	CRLF3	5.27	2.21	2.57	14.11	[]
	IFIH1	5.27	2.21	2.57	38.84	[]
	NNMT	5.27	2.21	2.57	21.67	[]
	9103	5.27	2.21	2.57	0	[]
	TRAF5	5.27	2.21	2.57	14.52	[]
	LTBP2	5.27	2.21	2.57	13.24	[]
	APOL3	5.27	2.21	2.57	29.37	[]
	PLTP	5.27	2.21	2.57	29.34	[]
	ARPC5	5.27	2.21	2.57	21.11	['DISEASES_experiments']
	IFI44L	5.27	2.21	2.57	27.36	[]
	HSD17B11	5.27	2.21	2.57	15.94	[]
	AIM2	5.27	2.21	2.57	8.01	[]
	IFI27	5.27	2.21	2.57	44.09	[]
	SLCO2B1	5.27	2.21	2.57	23.58	[]
	IL1R2	5.27	2.21	2.57	34.6	[]
	TSPAN4	5.27	2.21	2.57	31.71	[]
	VNN2	5.27	2.21	2.57	13.42	[]
	PSTPIP1	5.27	2.21	2.57	20.02	[]
	IGFLR1	5.27	2.21	2.57	7.89	[]
	CD68	5.27	2.21	2.57	33.46	[]
	GNA15	5.27	2.21	2.57	6.1	[]
	CD8A	5.27	2.21	2.57	16.73	[]
	RSAD2	5.27	2.21	2.57	49.86	[]
	IL18	5.27	2.21	2.57	61.33	['RA_Drugtarget' 'RA_DisGeNet' 'CTD_RA>50']
	PVRIG	5.27	2.21	2.57	9.19	[]
	LY75	5.27	2.21	2.57	28.98	[]
	FCGR3B	5.27	2.21	2.57	6.25	['RA_DrugBank']
	RGS10	5.27	2.21	2.57	20.82	[]
	MAP4K1	5.27	2.21	2.57	9.38	[]
	28755	5.27	2.21	2.57	0	[]
	CASP7	5.27	2.21	2.57	56.69	['CTD_RA>50']
	CFP	5.27	2.21	2.57	8.05	[]
	CCL3	5.27	2.21	2.57	61.4	['CTD_RA>50']
	RHOH	5.27	2.21	2.57	20.15	[]
	AP1S2	5.21	2.57	2.14	20.72	[]
	VCAM1	5.21	2.57	2.14	58.81	['CTD_RA>50']
	SOCS3	5.21	2.57	2.14	41.25	[]
	RNF19B	5.21	2.57	2.14	33.99	[]
	TGFB1	5.21	2.57	2.14	77.07	['RA_DisGeNet' 'CTD_RA>50']
	FNDC3B	5.21	2.57	2.14	41.22	[]
	OGFRL1	5.21	2.57	2.14	21.02	[]
	SIRPA	5.21	2.57	2.14	26.15	[]
	PLXND1	5.21	2.57	2.14	11.68	[]
	NRP2	5.21	2.57	2.14	24.54	[]
	IER5	5.15	2.94	1.71	21.05	[]
	TPM4	5.15	2.94	1.71	34.6	[]
	QSOX1	5.09	3.31	1.28	13.36	[]
	DENND5A	5.09	3.31	1.28	16.08	[]
	PARP9	4.9	1.84	2.57	20.44	[]
	IQGAP2	4.9	1.84	2.57	36.15	[]
	SAMD9L	4.9	1.84	2.57	11.64	[]
	TXNDC5	4.9	1.84	2.57	12.45	[]
	RCBTB2	4.9	1.84	2.57	18.35	[]
	GPR137B	4.9	1.84	2.57	20.63	['RA_GWAS2']
	IFIT1	4.84	2.21	2.14	44.52	[]
	TFPI	4.84	2.21	2.14	18.48	[]
	ZAP70	4.84	2.21	2.14	11.42	['RA_DisGeNet']
	UBE2J1	4.84	2.21	2.14	15.07	[]
	LASP1	4.84	2.21	2.14	25.17	[]
	GPR171	4.84	2.21	2.14	4.97	[]
	ASAP1	4.84	2.21	2.14	20.73	[]
	C1RL	4.84	2.21	2.14	13.67	[]
	PPP1R16B	4.84	2.21	2.14	4.06	[]
	ENPP2	4.84	2.21	2.14	35.31	['RA_GWAS2']
	TAGLN	4.84	2.21	2.14	32.43	[]
	GPR18	4.84	2.21	2.14	13.92	[]
	MT2A	4.84	2.21	2.14	36.47	[]
	GZMK	4.84	2.21	2.14	7.81	[]
	ABCA1	4.84	2.21	2.14	34.92	[]
	CXCL3	4.84	2.21	2.14	53.35	['CTD_RA>50']
	TNC	4.84	2.21	2.14	27.24	[]
	MYO9B	4.78	2.57	1.71	31.41	[]
	THBD	4.78	2.57	1.71	32.16	[]
	CSTB	4.78	2.57	1.71	12.26	[]
	ID2	4.78	2.57	1.71	44.96	[]
	PHLDA1	4.78	2.57	1.71	36.62	[]
	TGFBR2	4.78	2.57	1.71	38.59	[]
	GEM	4.78	2.57	1.71	22.8	[]
	PRKD2	4.78	2.57	1.71	19.89	[]
	GSN	4.78	2.57	1.71	41.69	['RA_GWAS2']
	VAT1	4.72	2.94	1.28	28.92	[]
	MPZL1	4.72	2.94	1.28	17.89	[]
	MAP2K3	4.66	3.31	0.86	26.22	[]
	ARHGEF3	4.6	1.1	2.99	23.69	['RA_GWAS2']
	CMTM6	4.54	1.47	2.57	26.93	[]
	ZCCHC24	4.54	1.47	2.57	22.84	[]
	MCUB	4.54	1.47	2.57	19.77	[]
	RBM47	4.54	1.47	2.57	35.11	[]
	LPXN	4.48	1.84	2.14	27.13	[]
	SPP1	4.48	1.84	2.14	53.73	['RA_DisGeNet' 'CTD_RA>50']
	APOE	4.48	1.84	2.14	33.65	[]
	ITGA4	4.48	1.84	2.14	35.97	[]
	PPT1	4.48	1.84	2.14	34.54	['RA_GWAS2']
	ETHE1	4.48	1.84	2.14	30.04	[]
	ADAMDEC1	4.48	1.84	2.14	7.8	[]
	DAPK1	4.48	1.84	2.14	18.38	[]
	IL17RA	4.48	1.84	2.14	25.93	[]
	RALB	4.48	1.84	2.14	19.77	[]
	CD38	4.48	1.84	2.14	25.66	[]
	KLRB1	4.48	1.84	2.14	6.23	[]
	KMO	4.48	1.84	2.14	16.8	[]
	SP140	4.48	1.84	2.14	4.85	[]
	SLAMF7	4.48	1.84	2.14	16.73	[]
	CD1C	4.48	1.84	2.14	2.8	[]
	RIN3	4.48	1.84	2.14	20.27	['RA_GWAS2']
	CHI3L1	4.48	1.84	2.14	31.81	[]
	UBD	4.48	1.84	2.14	26.47	[]
	PILRA	4.48	1.84	2.14	33.37	[]
	OTULINL	4.48	1.84	2.14	16.39	[]
	LAMP3	4.48	1.84	2.14	16.21	[]
	LYZ	4.48	1.84	2.14	21.84	[]
	CREBL2	4.48	1.84	2.14	4.36	[]
	NINJ2	4.48	1.84	2.14	20.82	[]
	RASGRP1	4.48	1.84	2.14	39.63	['RA_GWAS1' 'RA_GWAS3' 'DISEASES_knowledge' 'DISEASES_experiments']
	CD33	4.48	1.84	2.14	15.69	[]
	ARL6IP5	4.48	1.84	2.14	17.45	[]
	PIK3CD	4.48	1.84	2.14	23.87	[]
	TNFRSF14	4.48	1.84	2.14	24.91	['RA_GWAS1' 'RA_GWAS3' 'DISEASES_knowledge' 'DISEASES_experiments']
	TMEM140	4.48	1.84	2.14	14.67	[]
	COL3A1	4.48	1.84	2.14	46.07	[]
	SIGLEC1	4.48	1.84	2.14	4.67	[]
	IFFO1	4.48	1.84	2.14	2.31	[]
	RIN2	4.48	1.84	2.14	14.29	[]
	MPEG1	4.48	1.84	2.14	17.71	[]
	CRIP1	4.48	1.84	2.14	25.64	[]
	3500	4.48	1.84	2.14	0	[]
	SLC2A14	4.48	1.84	2.14	17.31	[]
	GNG11	4.48	1.84	2.14	26.25	[]
	SOAT1	4.48	1.84	2.14	22.09	[]
	LUM	4.48	1.84	2.14	19.79	[]
	RGCC	4.42	2.21	1.71	25.59	[]
	FKBP1A	4.42	2.21	1.71	20.61	[]
	TLE3	4.42	2.21	1.71	36.2	['DISEASES_knowledge']
	OPTN	4.42	2.21	1.71	25.07	[]
	HERPUD1	4.42	2.21	1.71	25.19	[]
	TES	4.42	2.21	1.71	32.91	[]
	CD63	4.42	2.21	1.71	12.51	[]
	ITM2B	4.42	2.21	1.71	11.85	[]
	ANXA2	4.42	2.21	1.71	40.86	[]
	LGALS1	4.42	2.21	1.71	31.63	[]
	MIR22HG	4.42	2.21	1.71	25.16	[]
	CALD1	4.42	2.21	1.71	20.05	[]
	RIPK2	4.42	2.21	1.71	38.97	[]
	GADD45A	4.42	2.21	1.71	54.95	['CTD_RA>50']
	M6PR	4.36	2.57	1.28	7.04	[]
	ATP6V1B2	4.36	2.57	1.28	19.81	[]
	PLOD3	4.36	2.57	1.28	11.73	[]
	PTPN12	4.36	2.57	1.28	24.79	[]
	NFIL3	4.3	2.94	0.86	31.27	[]
	MAPKAPK2	4.3	2.94	0.86	40.54	['DISEASES_experiments']
	PNRC1	4.3	2.94	0.86	28.4	[]
	NFE2L3	4.17	1.1	2.57	42.33	[]
	DGKA	4.11	1.47	2.14	26.9	['DISEASES_experiments']
	SEL1L3	4.11	1.47	2.14	24.22	[]
	GLA	4.11	1.47	2.14	23.28	[]
	TDRD7	4.11	1.47	2.14	22.97	[]
	PTPN18	4.11	1.47	2.14	26.34	[]
	ARPC3	4.11	1.47	2.14	20.27	[]
	MAP3K5	4.11	1.47	2.14	22.68	[]
	BMP2K	4.11	1.47	2.14	33.05	[]
	NLRC5	4.11	1.47	2.14	27.4	[]
	BID	4.11	1.47	2.14	57.25	['CTD_RA>50']
	S100A6	4.11	1.47	2.14	29.3	[]
	IGFBP4	4.05	1.84	1.71	33.97	[]
	IKBKE	4.05	1.84	1.71	16.02	[]
	RGS1	4.05	1.84	1.71	10.22	['DISEASES_textmining']
	TRAFD1	4.05	1.84	1.71	18.16	[]
	CCL19	4.05	1.84	1.71	27.36	['RA_GWAS3' 'DISEASES_experiments']
	CX3CR1	4.05	1.84	1.71	16.36	[]
	ACSL5	4.05	1.84	1.71	22.94	[]
	POU2AF1	4.05	1.84	1.71	16.39	[]
	CD79A	4.05	1.84	1.71	20.97	[]
	HNMT	4.05	1.84	1.71	35.05	[]
	TLR4	4.05	1.84	1.71	56.27	['RA_Drugtarget' 'RA_DisGeNet' 'CTD_RA>50']
	SH2D1A	4.05	1.84	1.71	3.34	[]
	DOK1	4.05	1.84	1.71	4.27	[]
	PPP1R18	4.05	1.84	1.71	23.51	['RA_GWAS2']
	NFKBIZ	4.05	1.84	1.71	40.18	[]
	G0S2	4.05	1.84	1.71	31.27	[]
	PAPSS2	4.05	1.84	1.71	14.62	[]
	DENND3	4.05	1.84	1.71	27.24	[]
	NAGA	4.05	1.84	1.71	15.24	[]
	RGL1	4.05	1.84	1.71	22.9	['DISEASES_experiments']
	CD302	4.05	1.84	1.71	14.99	[]
	DEPP1	4.05	1.84	1.71	17.48	[]
	SH3TC1	4.05	1.84	1.71	16.39	[]
	CYTH1	4.05	1.84	1.71	31.59	[]
	FPR3	4.05	1.84	1.71	9.83	[]
	KIAA0930	4.05	1.84	1.71	11.34	[]
	F2R	4.05	1.84	1.71	31.06	[]
	RBPMS	4.05	1.84	1.71	32.49	[]
	ZC3HAV1	4.05	1.84	1.71	20.92	[]
	MAP3K11	3.99	2.21	1.28	13.68	[]
	ACSL1	3.99	2.21	1.28	27.96	[]
	WDR1	3.99	2.21	1.28	13.74	[]
	GSTO1	3.99	2.21	1.28	33.71	[]
	TM4SF1	3.99	2.21	1.28	28.2	[]
	ZFP36	3.99	2.21	1.28	21.96	[]
	MYOF	3.99	2.21	1.28	24.62	[]
	LRP10	3.99	2.21	1.28	19.19	[]
	EMP1	3.93	2.57	0.86	21.4	[]
	SGSH	3.87	2.94	0.43	7.48	[]
	PPP1R15A	3.87	2.94	0.43	44.81	[]
	VEGFA	3.87	2.94	0.43	68.22	['RA_DisGeNet' 'CTD_RA>50']
	LAMP2	3.74	1.1	2.14	19.17	[]
	TACC1	3.74	1.1	2.14	20.72	[]
	GLB1	3.74	1.1	2.14	23.17	[]
	CAPZB	3.74	1.1	2.14	12.15	[]
	RFTN1	3.68	1.47	1.71	13.94	[]
	CDH11	3.68	1.47	1.71	10.26	[]
	TPK1	3.68	1.47	1.71	9.88	[]
	APOC1	3.68	1.47	1.71	24.45	[]
	SAMHD1	3.68	1.47	1.71	32.84	[]
	EDEM1	3.68	1.47	1.71	36.67	[]
	LPAR6	3.68	1.47	1.71	17.12	[]
	FPR1	3.68	1.47	1.71	22.59	[]
	LYL1	3.68	1.47	1.71	11.02	[]
	ADORA3	3.68	1.47	1.71	24.79	[]
	TNFSF13B	3.68	1.47	1.71	8.91	['RA_DisGeNet']
	RIPOR2	3.68	1.47	1.71	25.66	[]
	KLRK1	3.68	1.47	1.71	10.81	[]
	CD180	3.68	1.47	1.71	10.94	[]
	LILRA2	3.68	1.47	1.71	18.66	[]
	DTX3L	3.68	1.47	1.71	9.36	[]
	TREM1	3.68	1.47	1.71	20.68	['RA_DisGeNet']
	EPSTI1	3.68	1.47	1.71	8.64	[]
	6964	3.68	1.47	1.71	0	[]
	CYTH4	3.68	1.47	1.71	13.48	[]
	SSR4	3.68	1.47	1.71	1.79	[]
	AQP9	3.68	1.47	1.71	14.1	[]
	MAP3K14	3.68	1.47	1.71	29.35	[]
	MGAT4A	3.68	1.47	1.71	19.65	[]
	GAS7	3.68	1.47	1.71	13.01	[]
	SERPINF1	3.68	1.47	1.71	22.8	[]
	RNF213	3.68	1.47	1.71	28.89	[]
	GSDME	3.68	1.47	1.71	34.54	[]
	BTN3A1	3.68	1.47	1.71	19.97	[]
	HLA-DOB	3.68	1.47	1.71	6.25	['RA_GWAS2' 'DISEASES_experiments']
	TRIM14	3.68	1.47	1.71	28.89	[]
	STX4	3.68	1.47	1.71	14.58	[]
	FBP1	3.68	1.47	1.71	30.76	[]
	ITM2A	3.68	1.47	1.71	40.94	[]
	CD36	3.68	1.47	1.71	37.5	[]
	CCDC69	3.68	1.47	1.71	16.49	[]
	SEMA4D	3.68	1.47	1.71	21.12	[]
	APOL1	3.68	1.47	1.71	25.61	[]
	SLC46A3	3.68	1.47	1.71	23.9	[]
	ARHGAP9	3.68	1.47	1.71	15.98	[]
	RCN1	3.68	1.47	1.71	14.29	[]
	ITPKB	3.68	1.47	1.71	15.33	[]
	PTTG1IP	3.68	1.47	1.71	14.45	[]
	GAA	3.62	1.84	1.28	15.75	[]
	AKR1A1	3.62	1.84	1.28	19.17	[]
	CLU	3.62	1.84	1.28	50.4	['CTD_RA>50']
	NUCB1	3.62	1.84	1.28	12.54	[]
	CLIC1	3.62	1.84	1.28	10.36	['RA_GWAS2' 'DISEASES_experiments']
	SPHK1	3.62	1.84	1.28	27.33	[]
	RBCK1	3.62	1.84	1.28	12.27	[]
	ZC3H12A	3.62	1.84	1.28	20.25	[]
	FILIP1L	3.62	1.84	1.28	16.29	[]
	MKNK1	3.62	1.84	1.28	18.66	[]
	IER2	3.62	1.84	1.28	30.36	[]
	PFN1	3.62	1.84	1.28	15.94	[]
	IQGAP1	3.62	1.84	1.28	15.55	['RA_GWAS3' 'DISEASES_experiments']
	BIRC2	3.62	1.84	1.28	38.36	[]
	UPP1	3.56	2.21	0.86	40.99	[]
	CD99	3.5	2.57	0.43	13.38	[]
	ZMYM6	3.37	0.74	2.14	25.25	[]
	RPS6KA3	3.37	0.74	2.14	21.05	[]
	SLC38A6	3.31	1.1	1.71	19.3	[]
	COL6A3	3.31	1.1	1.71	27.16	[]
	ASAH1	3.31	1.1	1.71	17.12	[]
	PDIA5	3.31	1.1	1.71	10.66	[]
	GUCY1A1	3.31	1.1	1.71	11.88	[]
	TMEM243	3.31	1.1	1.71	18.26	[]
	APBB1IP	3.31	1.1	1.71	15.5	[]
	RAB13	3.31	1.1	1.71	4.11	[]
	PLBD1	3.31	1.1	1.71	5.89	[]
	CREG1	3.31	1.1	1.71	18.78	['RA_DisGeNet']
	P2RY14	3.25	1.47	1.28	6.99	[]
	IL10	3.25	1.47	1.28	94.2	['RA_Drugtarget' 'RA_DisGeNet' 'DISEASES_experiments' 'CTD_RA>50']
	CD79B	3.25	1.47	1.28	9.32	[]
	RHBDF2	3.25	1.47	1.28	16.57	[]
	BAK1	3.25	1.47	1.28	74.85	['CTD_RA>50']
	CHST2	3.25	1.47	1.28	16.38	[]
	IL18R1	3.25	1.47	1.28	18.86	[]
	PMP22	3.25	1.47	1.28	21.84	['RA_GWAS2']
	CXCL12	3.25	1.47	1.28	41.61	['RA_Drugtarget']
	ARHGEF1	3.25	1.47	1.28	9.88	[]
	CH25H	3.25	1.47	1.28	19.99	[]
	SLC25A28	3.25	1.47	1.28	29.79	['DISEASES_experiments']
	RAB4B	3.25	1.47	1.28	14.97	[]
	CTSW	3.25	1.47	1.28	7.92	[]
	GNAI2	3.25	1.47	1.28	19.41	[]
	EPB41L3	3.25	1.47	1.28	21.75	[]
	PTPRCAP	3.25	1.47	1.28	17.7	[]
	TUBB6	3.25	1.47	1.28	16.61	[]
	CD84	3.25	1.47	1.28	19.77	['RA_GWAS2' 'DISEASES_textmining']
	STING1	3.25	1.47	1.28	19.08	[]
	SERPINB8	3.25	1.47	1.28	27.36	[]
	TINF2	3.25	1.47	1.28	11.55	[]
	TRAT1	3.25	1.47	1.28	10.19	[]
	MRC1	3.25	1.47	1.28	13.44	[]
	P2RY10	3.25	1.47	1.28	2.38	['RA_GWAS1' 'RA_GWAS3']
	CXCL13	3.25	1.47	1.28	15.68	['RA_Drugtarget' 'RA_GWAS3']
	GNS	3.25	1.47	1.28	22.47	[]
	TNF	3.25	1.47	1.28	96.84	['RA_Drugtarget' 'RA_DrugBank' 'RA_GWAS2' 'RA_DisGeNet' 'DISEASES_experiments' 'CTD_RA>50']
	NECAP2	3.25	1.47	1.28	14.84	[]
	CD80	3.25	1.47	1.28	23.96	['RA_Drugtarget' 'RA_DrugBank']
	PDE4DIP	3.25	1.47	1.28	32.49	[]
	DNAJB1	3.25	1.47	1.28	39.86	[]
	2210	3.25	1.47	1.28	0	[]
	PLD3	3.25	1.47	1.28	21.54	[]
	TGFBR1	3.25	1.47	1.28	34.66	[]
	ADAM8	3.25	1.47	1.28	18.93	[]
	TAP2	3.25	1.47	1.28	27.48	['RA_GWAS2' 'DISEASES_experiments']
	SPTLC2	3.25	1.47	1.28	20.44	[]
	FERMT3	3.25	1.47	1.28	13.39	[]
	WBP1L	3.25	1.47	1.28	7.61	[]
	TRIM25	3.25	1.47	1.28	31.04	[]
	PREX1	3.25	1.47	1.28	24.68	[]
	CLIC4	3.19	1.84	0.86	26.81	[]
	TNIP2	3.19	1.84	0.86	10.34	[]
	CD9	3.19	1.84	0.86	33.54	[]
	LDLR	3.19	1.84	0.86	28.45	[]
	CIITA	3.19	1.84	0.86	11.36	['RA_DisGeNet']
	PELI1	3.19	1.84	0.86	13.3	[]
	CBLB	3.19	1.84	0.86	21.67	[]
	LAMP1	3.19	1.84	0.86	11.84	[]
	COL4A2	3.19	1.84	0.86	26.72	[]
	CCN1	3.19	1.84	0.86	45.26	[]
	PLP2	3.13	2.21	0.43	17.2	[]
	SQSTM1	3.13	2.21	0.43	41.32	[]
	HTATIP2	3.01	0.37	2.14	19.99	[]
	CCPG1	2.95	0.74	1.71	34.54	[]
	RALA	2.95	0.74	1.71	23.38	[]
	SEC14L1	2.95	0.74	1.71	12.68	[]
	NT5E	2.95	0.74	1.71	23.9	['RA_DisGeNet']
	SNX2	2.95	0.74	1.71	13.89	[]
	GNA12	2.95	0.74	1.71	19.99	[]
	CORO1C	2.95	0.74	1.71	23.9	[]
	POLD4	2.95	0.74	1.71	29.03	[]
	RAP2C	2.95	0.74	1.71	7.67	[]
	BAZ1A	2.95	0.74	1.71	26.79	[]
	SSR2	2.95	0.74	1.71	9.42	[]
	ILK	2.95	0.74	1.71	30.4	[]
	LGALS8	2.95	0.74	1.71	34.82	[]
	MCM5	2.89	1.1	1.28	44.72	[]
	RNF13	2.89	1.1	1.28	33.05	[]
	PLSCR3	2.89	1.1	1.28	7.52	[]
	TNFRSF8	2.89	1.1	1.28	13.94	[]
	GZMH	2.89	1.1	1.28	10.65	[]
	HVCN1	2.89	1.1	1.28	7.28	[]
	PLA2G15	2.89	1.1	1.28	6.75	[]
	PITPNC1	2.89	1.1	1.28	17.45	[]
	28639	2.89	1.1	1.28	0	[]
	PYGL	2.89	1.1	1.28	31.09	[]
	PLA1A	2.89	1.1	1.28	30.28	[]
	APOBEC3C	2.89	1.1	1.28	10.39	[]
	TREM2	2.89	1.1	1.28	3.53	[]
	GLUL	2.89	1.1	1.28	39.54	[]
	LRCH4	2.89	1.1	1.28	8.13	[]
	MBNL1	2.89	1.1	1.28	31.04	[]
	RAB20	2.89	1.1	1.28	27.72	[]
	TGFB1I1	2.89	1.1	1.28	18.63	[]
	PIK3AP1	2.89	1.1	1.28	18.36	[]
	IPCEF1	2.89	1.1	1.28	13.24	[]
	IL18RAP	2.89	1.1	1.28	13.7	[]
	HK3	2.89	1.1	1.28	20.02	[]
	IFNG	2.89	1.1	1.28	110.49	['RA_Drugtarget' 'RA_DisGeNet' 'CTD_RA>50']
	SELENOP	2.89	1.1	1.28	31.2	[]
	PSD4	2.89	1.1	1.28	10.92	[]
	MAST3	2.89	1.1	1.28	26.59	[]
	XCL2	2.89	1.1	1.28	0	[]
	PARVG	2.89	1.1	1.28	4.43	[]
	NOD2	2.89	1.1	1.28	33.88	['DISEASES_experiments']
	PRKCH	2.89	1.1	1.28	19.08	['RA_GWAS1' 'RA_GWAS2' 'DISEASES_experiments']
	CSGALNACT2	2.89	1.1	1.28	24.1	[]
	MMP1	2.89	1.1	1.28	35.08	['RA_DisGeNet']
	IRAK3	2.89	1.1	1.28	8.3	[]
	AMPD2	2.89	1.1	1.28	22.11	[]
	LTF	2.89	1.1	1.28	33.31	['RA_GWAS2']
	ACP2	2.89	1.1	1.28	15.42	[]
	ANPEP	2.89	1.1	1.28	25.43	[]
	TLR8	2.89	1.1	1.28	12.46	[]
	TMEM176B	2.89	1.1	1.28	18.26	[]
	CLEC2D	2.89	1.1	1.28	14.99	['RA_GWAS2']
	BCAT1	2.89	1.1	1.28	16.89	['RA_GWAS2']
	ABCG1	2.89	1.1	1.28	23.09	[]
	MFHAS1	2.89	1.1	1.28	9.34	[]
	LILRB4	2.89	1.1	1.28	9.48	[]
	ST6GAL1	2.89	1.1	1.28	26.98	['RA_GWAS2']
	KCNN4	2.89	1.1	1.28	18.41	[]
	IFIT5	2.89	1.1	1.28	10.87	[]
	LGALS2	2.89	1.1	1.28	14.37	[]
	HCAR3	2.89	1.1	1.28	10.48	[]
	A2M	2.89	1.1	1.28	28	[]
	GBP5	2.89	1.1	1.28	13.58	[]
	VWA5A	2.89	1.1	1.28	16.08	[]
	MICAL1	2.89	1.1	1.28	11.64	[]
	SMCO4	2.89	1.1	1.28	14.21	['RA_GWAS2']
	PTGIR	2.89	1.1	1.28	18.76	[]
	NDST2	2.89	1.1	1.28	17.71	[]
	CD72	2.89	1.1	1.28	21.58	[]
	TMEM176A	2.89	1.1	1.28	17.8	['RA_GWAS2']
	CD5	2.89	1.1	1.28	16.95	['RA_GWAS1' 'DISEASES_knowledge' 'DISEASES_experiments']
	H2BC12	2.89	1.1	1.28	17.98	[]
	SH3GLB1	2.89	1.1	1.28	28.62	[]
	ATP6V0D1	2.89	1.1	1.28	23.9	[]
	TLR3	2.89	1.1	1.28	46.15	[]
	GMIP	2.89	1.1	1.28	14.22	[]
	TCN2	2.89	1.1	1.28	13.67	[]
	C1orf162	2.89	1.1	1.28	0	[]
	FOLR2	2.89	1.1	1.28	6.26	[]
	LILRB5	2.89	1.1	1.28	6.81	[]
	TBC1D9	2.89	1.1	1.28	24.25	[]
	SLC20A1	2.89	1.1	1.28	47.09	[]
	ARID5A	2.89	1.1	1.28	21.44	[]
	TNFRSF17	2.89	1.1	1.28	15.93	[]
	C21orf91	2.89	1.1	1.28	0	[]
	NCF1B	2.89	1.1	1.28	0	[]
	MT1X	2.89	1.1	1.28	41.41	[]
	BST1	2.89	1.1	1.28	12	[]
	GNLY	2.89	1.1	1.28	3.41	[]
	DENND2D	2.89	1.1	1.28	12.6	[]
	OLFML2B	2.89	1.1	1.28	14.62	[]
	AHNAK	2.89	1.1	1.28	31.44	[]
	ITGA6	2.89	1.1	1.28	18.71	[]
	PTBP3	2.89	1.1	1.28	21.88	['RA_GWAS2']
	MTMR14	2.89	1.1	1.28	14.23	[]
	P2RY6	2.89	1.1	1.28	8.79	[]
	SKAP1	2.89	1.1	1.28	13.12	[]
	MOXD1	2.89	1.1	1.28	8.28	[]
	AEBP1	2.89	1.1	1.28	0	[]
	DEF6	2.89	1.1	1.28	9.82	[]
	CHI3L2	2.89	1.1	1.28	18.63	[]
	ATOX1	2.89	1.1	1.28	8.27	[]
	MARCO	2.89	1.1	1.28	14.08	[]
	PLA2G4A	2.89	1.1	1.28	56.2	['CTD_RA>50']
	GLS	2.89	1.1	1.28	35.39	[]
	MZB1	2.89	1.1	1.28	4.93	[]
	DENND1C	2.89	1.1	1.28	11.35	[]
	CR2	2.89	1.1	1.28	26.59	[]
	SLC2A6	2.89	1.1	1.28	14.37	[]
	NAGPA	2.89	1.1	1.28	10.65	[]
	150166	2.89	1.1	1.28	0	[]
	CFD	2.89	1.1	1.28	18.37	[]
	ELMO1	2.89	1.1	1.28	22.47	['RA_GWAS2']
	AMPD3	2.83	1.47	0.86	23.55	[]
	CD3G	2.83	1.47	0.86	25.66	[]
	TRAF6	2.83	1.47	0.86	45.7	['RA_GWAS1' 'DISEASES_knowledge']
	CCN2	2.83	1.47	0.86	51.62	[]
	TYK2	2.83	1.47	0.86	21.99	['RA_DrugBank' 'RA_GWAS1' 'RA_GWAS3' 'DISEASES_knowledge' 'DISEASES_experiments']
	ARHGEF2	2.83	1.47	0.86	22.71	[]
	COLGALT1	2.83	1.47	0.86	7.67	[]
	GSAP	2.83	1.47	0.86	31.06	[]
	CHPF2	2.83	1.47	0.86	4.61	[]
	TMBIM1	2.83	1.47	0.86	20.82	[]
	SEPTIN9	2.83	1.47	0.86	21.23	[]
	OS9	2.83	1.47	0.86	23.24	[]
	NEDD9	2.83	1.47	0.86	26.96	[]
	PICALM	2.83	1.47	0.86	17.53	[]
	EPHA2	2.83	1.47	0.86	19.66	[]
	TMEM131L	2.83	1.47	0.86	11.13	[]
	SHC1	2.83	1.47	0.86	43.34	[]
	LRRFIP1	2.83	1.47	0.86	39.63	['RA_GWAS2']
	NECTIN2	2.83	1.47	0.86	10.48	[]
	IGF2R	2.77	1.84	0.43	18.88	[]
	CCNG2	2.77	1.84	0.43	27.74	[]
	HBEGF	2.77	1.84	0.43	25.03	[]
	PLIN2	2.77	1.84	0.43	31.28	[]
	ACTB	2.77	1.84	0.43	35.2	[]
	GRAP2	2.77	1.84	0.43	4.67	[]
	TNS1	2.77	1.84	0.43	24.03	[]
	BCL2L1	2.77	1.84	0.43	56.95	['CTD_RA>50']
	PRMT2	2.58	0.37	1.71	18.87	[]
	DOCK11	2.58	0.37	1.71	9.19	[]
	OSTM1	2.58	0.37	1.71	18.76	[]
	TNS3	2.52	0.74	1.28	21.92	[]
	VASH1	2.52	0.74	1.28	12.53	[]
	CEMIP2	2.52	0.74	1.28	26.57	[]
	CD96	2.52	0.74	1.28	15.38	[]
	CIB1	2.52	0.74	1.28	13.49	[]
	FLII	2.52	0.74	1.28	24.25	[]
	CPA3	2.52	0.74	1.28	7.55	[]
	VRK2	2.52	0.74	1.28	19.77	[]
	PLIN3	2.52	0.74	1.28	33.59	[]
	DAPP1	2.52	0.74	1.28	6.49	[]
	UBE2D1	2.52	0.74	1.28	10.42	[]
	CHFR	2.52	0.74	1.28	16.49	['RA_GWAS2']
	TPST2	2.52	0.74	1.28	6.59	['RA_GWAS2']
	MGP	2.52	0.74	1.28	17.51	[]
	BLVRB	2.52	0.74	1.28	22.66	[]
	PIK3R5	2.52	0.74	1.28	14.52	[]
	SLC31A1	2.52	0.74	1.28	22.59	[]
	SFXN3	2.52	0.74	1.28	21.76	[]
	DHX58	2.52	0.74	1.28	17.03	[]
	ACTR3	2.52	0.74	1.28	30.16	[]
	SESN1	2.52	0.74	1.28	25.14	[]
	TGOLN2	2.52	0.74	1.28	37.39	[]
	SPCS3	2.52	0.74	1.28	8.99	[]
	HERC6	2.52	0.74	1.28	46.16	[]
	TAX1BP3	2.52	0.74	1.28	16.28	[]
	ID1	2.52	0.74	1.28	39.47	[]
	GCNT1	2.52	0.74	1.28	14.6	[]
	DPP4	2.52	0.74	1.28	26.75	['RA_GWAS1' 'RA_DisGeNet' 'DISEASES_experiments']
	HAVCR2	2.52	0.74	1.28	17.06	[]
	ANXA6	2.52	0.74	1.28	21.43	['RA_GWAS2' 'DISEASES_experiments']
	MAN2A1	2.52	0.74	1.28	14.22	[]
	PDGFRB	2.52	0.74	1.28	31.9	[]
	FBN1	2.52	0.74	1.28	24.16	['RA_DisGeNet']
	UBE2Z	2.52	0.74	1.28	16.94	[]
	SETX	2.52	0.74	1.28	12.45	[]
	KCNMB1	2.52	0.74	1.28	1.82	[]
	PIK3C2B	2.52	0.74	1.28	14.43	[]
	AXL	2.52	0.74	1.28	18.54	[]
	FAM117A	2.52	0.74	1.28	20.15	[]
	PTEN	2.52	0.74	1.28	38.36	[]
	SSR1	2.52	0.74	1.28	19.48	[]
	HSD11B1	2.46	1.1	0.86	37.63	[]
	RNASE3	2.46	1.1	0.86	0	[]
	CD34	2.46	1.1	0.86	20.08	[]
	SERPINB2	2.46	1.1	0.86	37.15	[]
	SH2D2A	2.46	1.1	0.86	7.56	['RA_DisGeNet']
	TXK	2.46	1.1	0.86	11.68	['DISEASES_experiments']
	VSIR	2.46	1.1	0.86	24.25	[]
	CNN2	2.46	1.1	0.86	20.44	[]
	PLK3	2.46	1.1	0.86	25.59	[]
	GSTK1	2.46	1.1	0.86	22.87	[]
	ACKR3	2.46	1.1	0.86	57.64	[]
	EDN1	2.46	1.1	0.86	49.87	[]
	CCL21	2.46	1.1	0.86	7.17	['RA_GWAS1' 'RA_GWAS3' 'DISEASES_knowledge' 'DISEASES_experiments']
	P2RY13	2.46	1.1	0.86	4.92	[]
	DCN	2.46	1.1	0.86	39.89	[]
	TICAM1	2.46	1.1	0.86	43.37	[]
	ARHGAP4	2.46	1.1	0.86	13.5	['DISEASES_experiments']
	SELE	2.46	1.1	0.86	45.49	['RA_DisGeNet']
	FLVCR2	2.46	1.1	0.86	11.86	[]
	CARD8	2.46	1.1	0.86	8.08	['RA_GWAS2' 'RA_DisGeNet']
	CCND2	2.46	1.1	0.86	34.89	[]
	H3C4	2.46	1.1	0.86	30.55	[]
	LRP1	2.46	1.1	0.86	27.18	[]
	TLN1	2.46	1.1	0.86	13.3	[]
	TMEM156	2.46	1.1	0.86	7.05	[]
	GNA13	2.46	1.1	0.86	16.65	[]
	GAB2	2.46	1.1	0.86	22.47	[]
	PLCG1	2.46	1.1	0.86	22.24	[]
	CCL11	2.46	1.1	0.86	45.81	[]
	PCNX1	2.46	1.1	0.86	2.02	[]
	ARHGEF40	2.46	1.1	0.86	10.25	[]
	EXT1	2.46	1.1	0.86	5.73	['RA_GWAS2']
	FLT3	2.46	1.1	0.86	8.95	[]
	PTPRJ	2.46	1.1	0.86	25.41	[]
	STX10	2.46	1.1	0.86	8.59	[]
	CD28	2.46	1.1	0.86	24.56	['RA_GWAS1' 'RA_GWAS2' 'DISEASES_knowledge' 'DISEASES_experiments']
	S1PR1	2.46	1.1	0.86	18.94	[]
	MYDGF	2.46	1.1	0.86	10.23	[]
	LTBR	2.46	1.1	0.86	46.01	[]
	AP1B1	2.46	1.1	0.86	18.36	[]
	CDC42SE1	2.46	1.1	0.86	18.97	[]
	PKM	2.46	1.1	0.86	36.8	['RA_GWAS2']
	CXCR2	2.46	1.1	0.86	22.94	['RA_Drugtarget']
	CCL22	2.46	1.1	0.86	21.43	['RA_DisGeNet']
	TGM2	2.46	1.1	0.86	23.02	[]
	CAPNS1	2.46	1.1	0.86	20.72	[]
	GPX3	2.46	1.1	0.86	60.12	['DISEASES_experiments' 'CTD_RA>50']
	MXD1	2.46	1.1	0.86	39.72	[]
	IGFBP3	2.46	1.1	0.86	52.03	['CTD_RA>50']
	BLOC1S1	2.46	1.1	0.86	4.51	[]
	HPS5	2.46	1.1	0.86	13.77	[]
	RABAC1	2.46	1.1	0.86	13.38	[]
	ZNFX1	2.46	1.1	0.86	4.37	[]
	CSF1	2.46	1.1	0.86	37.75	[]
	IL23A	2.46	1.1	0.86	67.66	['CTD_RA>50']
	STX11	2.46	1.1	0.86	6.26	[]
	AQP3	2.46	1.1	0.86	34.35	[]
	CMTM3	2.46	1.1	0.86	18.45	[]
	S100A12	2.46	1.1	0.86	12.92	['RA_DisGeNet']
	S1PR4	2.46	1.1	0.86	8.97	[]
	CFHR1	2.46	1.1	0.86	11.14	[]
	CRTAM	2.46	1.1	0.86	4.57	[]
	MYO1E	2.46	1.1	0.86	11.34	[]
	EHBP1L1	2.46	1.1	0.86	16.5	[]
	EBI3	2.46	1.1	0.86	17.44	[]
	FADD	2.46	1.1	0.86	32.55	[]
	PTGER2	2.46	1.1	0.86	27.53	[]
	AKAP12	2.46	1.1	0.86	31.26	[]
	CDA	2.46	1.1	0.86	18.85	[]
	RIPK1	2.46	1.1	0.86	35.77	[]
	FLOT2	2.46	1.1	0.86	21.76	[]
	LMNB1	2.46	1.1	0.86	56.56	['CTD_RA>50']
	DAZAP2	2.46	1.1	0.86	21.11	[]
	PMM2	2.46	1.1	0.86	11.65	[]
	CCR6	2.46	1.1	0.86	31.3	['RA_GWAS1' 'RA_GWAS3' 'RA_GWAS2']
	MARCKSL1	2.46	1.1	0.86	22.9	[]
	TNFSF12	2.46	1.1	0.86	17.36	[]
	ADORA2A	2.46	1.1	0.86	45.81	[]
	RNH1	2.46	1.1	0.86	19.19	[]
	NELL2	2.46	1.1	0.86	24.45	[]
	CD40LG	2.46	1.1	0.86	34.59	[]
	DUSP2	2.46	1.1	0.86	21.59	[]
	RAB8A	2.46	1.1	0.86	27.56	[]
	ZNF211	2.46	1.1	0.86	8.64	[]
	HYAL2	2.46	1.1	0.86	4.08	[]
	PIP4K2A	2.46	1.1	0.86	17.88	[]
	SIDT2	2.46	1.1	0.86	22.34	[]
	PLAT	2.4	1.47	0.43	43.92	[]
	DHRS3	2.4	1.47	0.43	25.51	[]
	CDC25B	2.4	1.47	0.43	20.98	[]
	GTPBP2	2.4	1.47	0.43	20.07	[]
	NID1	2.4	1.47	0.43	21.67	[]
	LMNA	2.4	1.47	0.43	32.69	[]
	DPYSL2	2.4	1.47	0.43	23.55	[]
	MMP14	2.4	1.47	0.43	27.43	[]
	MAP4K4	2.4	1.47	0.43	34.82	[]
	KLF7	2.4	1.47	0.43	17.53	[]
	FGD2	2.4	1.47	0.43	14.85	[]
	GABARAP	2.4	1.47	0.43	12.69	[]
	PFKFB3	2.4	1.47	0.43	30.6	[]
	PRNP	2.4	1.47	0.43	37.66	[]
	SNN	2.4	1.47	0.43	23.51	['DISEASES_experiments']
	WWTR1	2.4	1.47	0.43	22.9	[]
	CXCL6	2.4	1.47	0.43	26.2	[]
	GSTP1	2.4	1.47	0.43	47.22	['RA_DisGeNet']
	MGLL	2.4	1.47	0.43	25.13	['RA_GWAS2']
	KLF9	2.21	2.21	0	28.53	[]
	ELL2	2.21	2.21	0	22.18	[]
	CAST	2.15	0.37	1.28	21.28	[]
	RPS27L	2.15	0.37	1.28	17.42	[]
	SYTL2	2.15	0.37	1.28	38.7	[]
	LYSMD2	2.15	0.37	1.28	22.72	[]
	TFRC	2.15	0.37	1.28	34.3	[]
	GALNT6	2.15	0.37	1.28	14.9	[]
	CHD1	2.15	0.37	1.28	15.87	[]
	TIGAR	2.15	0.37	1.28	33.05	[]
	RAP2B	2.15	0.37	1.28	12.77	[]
	COL1A1	2.15	0.37	1.28	56.98	['CTD_RA>50']
	EML4	2.15	0.37	1.28	24.45	[]
	PTTG1	2.15	0.37	1.28	19.57	['DISEASES_experiments']
	ADPGK	2.15	0.37	1.28	26.2	[]
	SLC26A2	2.15	0.37	1.28	18.36	[]
	SCPEP1	2.09	0.74	0.86	26.57	[]
	NLRP1	2.09	0.74	0.86	13.9	['RA_DisGeNet']
	LAT2	2.09	0.74	0.86	21.65	['DISEASES_experiments']
	ADAM15	2.09	0.74	0.86	21.88	[]
	RALGDS	2.09	0.74	0.86	17.36	[]
	SIGLEC9	2.09	0.74	0.86	2.93	[]
	PSTPIP2	2.09	0.74	0.86	19.42	[]
	UBASH3A	2.09	0.74	0.86	5.56	['RA_GWAS1' 'RA_GWAS3' 'RA_GWAS2' 'DISEASES_experiments']
	RASSF4	2.09	0.74	0.86	28.3	[]
	CALCOCO2	2.09	0.74	0.86	18.26	[]
	EIF2AK2	2.09	0.74	0.86	27.07	[]
	NCR3	2.09	0.74	0.86	12.95	['DISEASES_experiments']
	S100P	2.09	0.74	0.86	32.91	[]
	PTPN7	2.09	0.74	0.86	13.8	[]
	GIT2	2.09	0.74	0.86	16.18	[]
	TRANK1	2.09	0.74	0.86	9.49	[]
	ITPR3	2.09	0.74	0.86	44.34	['RA_GWAS2']
	RAP1B	2.09	0.74	0.86	14.67	[]
	SH3KBP1	2.09	0.74	0.86	18.63	[]
	DNAJC1	2.09	0.74	0.86	15.16	[]
	RENBP	2.09	0.74	0.86	8.94	['DISEASES_experiments']
	SLC6A6	2.09	0.74	0.86	24.77	[]
	RAB5C	2.09	0.74	0.86	18.87	[]
	PEPD	2.09	0.74	0.86	16.01	[]
	CDR2	2.09	0.74	0.86	18.45	[]
	FOLR3	2.09	0.74	0.86	6.33	[]
	ABCC1	2.09	0.74	0.86	44.49	[]
	CLEC1A	2.09	0.74	0.86	5.16	[]
	APOBR	2.09	0.74	0.86	7.67	[]
	CBL	2.09	0.74	0.86	22.44	[]
	PVR	2.09	0.74	0.86	21.28	[]
	CCN5	2.09	0.74	0.86	29.24	[]
	ATP8B4	2.09	0.74	0.86	18.57	[]
	SFN	2.09	0.74	0.86	43.87	[]
	KCNA3	2.09	0.74	0.86	4.01	[]
	CD300C	2.09	0.74	0.86	10.06	[]
	XCL1	2.09	0.74	0.86	25.93	[]
	MICAL2	2.09	0.74	0.86	12.89	[]
	PARP4	2.09	0.74	0.86	6.76	[]
	GTF2B	2.09	0.74	0.86	12.16	[]
	OLR1	2.09	0.74	0.86	16.77	[]
	KLRF1	2.09	0.74	0.86	5.86	[]
	LAIR2	2.09	0.74	0.86	9.28	[]
	RGS13	2.09	0.74	0.86	7.65	[]
	DST	2.09	0.74	0.86	40.9	[]
	LYST	2.09	0.74	0.86	8.96	[]
	P2RX7	2.09	0.74	0.86	19.41	[]
	MCAM	2.09	0.74	0.86	30.96	[]
	CD22	2.09	0.74	0.86	25.16	[]
	COL5A2	2.09	0.74	0.86	25.66	[]
	TGFA	2.09	0.74	0.86	35.8	[]
	JAML	2.09	0.74	0.86	10.68	[]
	VNN1	2.09	0.74	0.86	24.99	[]
	GIMAP5	2.09	0.74	0.86	11.9	[]
	IFI6	2.09	0.74	0.86	52.35	['CTD_RA>50']
	RUBCNL	2.09	0.74	0.86	8.92	[]
	CAMP	2.09	0.74	0.86	25.53	[]
	CCRL2	2.09	0.74	0.86	12.38	[]
	TRPM2	2.09	0.74	0.86	0	['DISEASES_experiments']
	SIGLEC5	2.09	0.74	0.86	7.47	[]
	NSMAF	2.09	0.74	0.86	16.49	[]
	PDIA4	2.09	0.74	0.86	21.53	[]
	HDC	2.09	0.74	0.86	9.01	[]
	TAPBPL	2.09	0.74	0.86	17.97	[]
	ABHD2	2.09	0.74	0.86	25.07	[]
	KIAA0040	2.09	0.74	0.86	8.25	[]
	6955	2.09	0.74	0.86	0	[]
	BGN	2.09	0.74	0.86	15.07	[]
	HAS2	2.09	0.74	0.86	26.47	[]
	MATK	2.09	0.74	0.86	15.61	[]
	LDHA	2.09	0.74	0.86	31.03	[]
	OSTF1	2.09	0.74	0.86	16.96	[]
	IMPDH1	2.09	0.74	0.86	30.39	[]
	METTL7A	2.09	0.74	0.86	35.29	[]
	SPOCK2	2.09	0.74	0.86	12.59	[]
	CASP5	2.09	0.74	0.86	6.13	[]
	FES	2.09	0.74	0.86	20.54	[]
	P4HB	2.09	0.74	0.86	18.01	[]
	FHL1	2.09	0.74	0.86	23.47	[]
	SPINT1	2.09	0.74	0.86	9	[]
	PHC2	2.09	0.74	0.86	16.94	[]
	UBE2C	2.09	0.74	0.86	37.58	[]
	LAX1	2.09	0.74	0.86	5.46	[]
	NR1H3	2.09	0.74	0.86	18.72	[]
	WASHC4	2.09	0.74	0.86	7.58	[]
	352961	2.09	0.74	0.86	0	[]
	ACVR1	2.09	0.74	0.86	14.83	[]
	SRPX	2.09	0.74	0.86	20.26	[]
	CD19	2.09	0.74	0.86	19.9	['RA_Drugtarget' 'RA_DisGeNet']
	FAM89B	2.09	0.74	0.86	12.24	[]
	ADGRE1	2.09	0.74	0.86	20.26	[]
	CLEC4E	2.09	0.74	0.86	6.76	[]
	CLEC5A	2.09	0.74	0.86	10.6	[]
	CKAP4	2.09	0.74	0.86	22.9	[]
	PROS1	2.09	0.74	0.86	24.85	[]
	KIR2DL2	2.09	0.74	0.86	0	[]
	LIMD2	2.09	0.74	0.86	6.45	[]
	TLR5	2.09	0.74	0.86	11.06	[]
	GIMAP2	2.09	0.74	0.86	16.84	[]
	BAX	2.09	0.74	0.86	76.37	['RA_GWAS2' 'CTD_RA>50']
	TMUB2	2.09	0.74	0.86	2.05	[]
	ZKSCAN8	2.09	0.74	0.86	5.5	[]
	HERC5	2.09	0.74	0.86	39.18	[]
	CD160	2.09	0.74	0.86	0	[]
	RASA2	2.09	0.74	0.86	20.14	[]
	TOR3A	2.09	0.74	0.86	17.11	[]
	ACTN4	2.09	0.74	0.86	10.99	[]
	DHRS9	2.09	0.74	0.86	22.71	[]
	BCKDK	2.09	0.74	0.86	5.99	[]
	MARCHF2	2.09	0.74	0.86	23.1	[]
	ADGRE3	2.09	0.74	0.86	2.52	[]
	DYSF	2.09	0.74	0.86	5.47	[]
	CYB561D2	2.09	0.74	0.86	10.83	[]
	CCR9	2.09	0.74	0.86	7.77	['RA_Drugtarget']
	CHIT1	2.09	0.74	0.86	7.58	[]
	SLC17A5	2.09	0.74	0.86	14.9	[]
	MSRB1	2.09	0.74	0.86	15.98	[]
	CHM	2.09	0.74	0.86	9.67	[]
	PLA2G2A	2.09	0.74	0.86	31.7	[]
	SLC6A12	2.09	0.74	0.86	20.53	[]
	LAG3	2.09	0.74	0.86	7.1	[]
	SIGLEC7	2.09	0.74	0.86	7.18	[]
	ASL	2.09	0.74	0.86	40.04	[]
	TK2	2.09	0.74	0.86	6.33	[]
	PDIA3	2.09	0.74	0.86	20.04	[]
	STARD8	2.09	0.74	0.86	9.81	[]
	GGT5	2.09	0.74	0.86	16.83	[]
	LAMB2	2.09	0.74	0.86	19.24	[]
	PCSK5	2.09	0.74	0.86	19.08	[]
	NEU1	2.09	0.74	0.86	29.46	[]
	IFNAR1	2.09	0.74	0.86	25.25	[]
	CBX4	2.09	0.74	0.86	16.8	[]
	FBLN5	2.09	0.74	0.86	21.35	[]
	SIPA1	2.09	0.74	0.86	19.89	[]
	MSL3	2.09	0.74	0.86	14.12	[]
	TMEM158	2.09	0.74	0.86	27.48	[]
	NLRP3	2.09	0.74	0.86	39.47	['RA_DisGeNet']
	ICOS	2.09	0.74	0.86	4.1	['RA_GWAS2' 'DISEASES_experiments']
	DNASE1L1	2.09	0.74	0.86	14.11	[]
	ATP6V1F	2.09	0.74	0.86	16.83	['DISEASES_experiments']
	SIT1	2.09	0.74	0.86	16.22	[]
	GZMM	2.09	0.74	0.86	4.44	[]
	PLEKHF1	2.09	0.74	0.86	16.58	[]
	ASGR2	2.09	0.74	0.86	12.06	[]
	CD1B	2.09	0.74	0.86	7.92	[]
	PANX1	2.09	0.74	0.86	11.87	[]
	P2RX5	2.09	0.74	0.86	19.19	[]
	PGGHG	2.09	0.74	0.86	13.88	[]
	PCSK7	2.09	0.74	0.86	11.09	[]
	TLR6	2.09	0.74	0.86	16.08	[]
	CD101	2.09	0.74	0.86	3.11	[]
	SLC12A6	2.09	0.74	0.86	11.55	[]
	MMP12	2.09	0.74	0.86	30.84	[]
	MAL	2.09	0.74	0.86	12.46	[]
	FSTL3	2.09	0.74	0.86	8.83	[]
	LILRA6	2.09	0.74	0.86	5.31	[]
	SFT2D2	2.09	0.74	0.86	27.9	[]
	CALHM6	2.09	0.74	0.86	10.97	[]
	CD1A	2.09	0.74	0.86	9.29	[]
	SPIB	2.09	0.74	0.86	13.69	[]
	GPA33	2.09	0.74	0.86	4.97	[]
	DDB2	2.09	0.74	0.86	31.59	[]
	TOR4A	2.09	0.74	0.86	22.24	[]
	MAP3K3	2.09	0.74	0.86	12.86	[]
	LIMS2	2.09	0.74	0.86	15.07	[]
	RILPL2	2.09	0.74	0.86	13.38	[]
	CD226	2.09	0.74	0.86	4.5	['RA_GWAS1' 'RA_DisGeNet' 'DISEASES_experiments']
	LAMB3	2.09	0.74	0.86	41.27	[]
	KLRG1	2.09	0.74	0.86	20.68	[]
	MXD4	2.09	0.74	0.86	13.87	[]
	TASL	2.09	0.74	0.86	2.65	[]
	SH2D3C	2.09	0.74	0.86	7.09	[]
	BET1	2.09	0.74	0.86	16.17	[]
	HCST	2.09	0.74	0.86	7.24	[]
	MYL9	2.09	0.74	0.86	18.43	[]
	UVRAG	2.09	0.74	0.86	12.93	[]
	ABL2	2.09	0.74	0.86	20.35	[]
	APOBEC3A	2.09	0.74	0.86	9.69	[]
	IRAK4	2.09	0.74	0.86	21.99	['RA_Drugtarget']
	SELP	2.09	0.74	0.86	41.69	['RA_DisGeNet']
	LILRA4	2.09	0.74	0.86	2.77	[]
	SLC16A6	2.09	0.74	0.86	29.61	[]
	BANK1	2.09	0.74	0.86	12.95	[]
	MMP7	2.09	0.74	0.86	37.34	[]
	RGS16	2.09	0.74	0.86	40.99	[]
	PYHIN1	2.09	0.74	0.86	5.01	[]
	IL7	2.09	0.74	0.86	27.81	[]
	SOCS1	2.09	0.74	0.86	35.67	[]
	KLF10	2.03	1.1	0.43	13.18	[]
	BAG3	2.03	1.1	0.43	29.23	[]
	RRAGC	2.03	1.1	0.43	21.65	[]
	RHOQ	2.03	1.1	0.43	34.26	[]
	CYFIP1	2.03	1.1	0.43	16.49	['RA_GWAS2']
	AQP1	2.03	1.1	0.43	34.98	[]
	SNAP23	2.03	1.1	0.43	17.44	[]
	PLEC	2.03	1.1	0.43	39.63	[]
	MET	2.03	1.1	0.43	52.66	['CTD_RA>50']
	CSRP1	2.03	1.1	0.43	31.7	[]
	TMEM109	2.03	1.1	0.43	13.39	[]
	ADGRG6	2.03	1.1	0.43	14.29	[]
	XPC	2.03	1.1	0.43	32.81	[]
	JAG1	2.03	1.1	0.43	26.41	[]
	RYBP	2.03	1.1	0.43	15.24	[]
	NADK	2.03	1.1	0.43	6.89	[]
	PHF21A	2.03	1.1	0.43	16.71	[]
	ARAF	2.03	1.1	0.43	21.88	[]
	OGFR	2.03	1.1	0.43	27.4	[]
	IL12RB1	2.03	1.1	0.43	15.99	[]
	CXCL16	2.03	1.1	0.43	16.57	['RA_Drugtarget' 'RA_DisGeNet']
	EZR	2.03	1.1	0.43	28.46	[]
	ENO2	2.03	1.1	0.43	34.51	[]
	CITED2	2.03	1.1	0.43	32.08	[]
	FCGR1A	2.03	1.1	0.43	17.7	['RA_DrugBank']
	ACTR2	2.03	1.1	0.43	12.52	['DISEASES_experiments']
	ARHGDIA	2.03	1.1	0.43	15.18	[]
	RETREG3	2.03	1.1	0.43	11.03	[]
	UTRN	2.03	1.1	0.43	26.57	[]
	DAXX	2.03	1.1	0.43	34.26	['RA_GWAS2']
	INHBA	2.03	1.1	0.43	42.98	[]
	PTP4A2	2.03	1.1	0.43	13.71	[]
	DDIT4	2.03	1.1	0.43	48.92	[]
	YJU2B	2.03	1.1	0.43	2.3	[]
	8418	2.03	1.1	0.43	0	[]
	PF4	2.03	1.1	0.43	20.68	[]
	CLDN5	2.03	1.1	0.43	18.13	[]
	NXF1	2.03	1.1	0.43	20.82	['RA_DisGeNet']
	FHL2	2.03	1.1	0.43	30.6	[]
	CXCL5	2.03	1.1	0.43	48.07	[]
	PTX3	2.03	1.1	0.43	24.22	['RA_DisGeNet']
	PKN1	2.03	1.1	0.43	10.23	[]
	CXCR6	2.03	1.1	0.43	26.81	['RA_DisGeNet']
	RAB11FIP1	2.03	1.1	0.43	12	[]
	DESI1	2.03	1.1	0.43	11.13	[]
	LOX	2.03	1.1	0.43	23.42	[]
	RASSF1	2.03	1.1	0.43	20.68	[]
	RPS27	2.03	1.1	0.43	16.22	[]
	YPEL5	2.03	1.1	0.43	27.01	['DISEASES_experiments']
	LTA4H	2.03	1.1	0.43	28	[]
	COL18A1	2.03	1.1	0.43	24.36	[]
	ATP6AP1	2.03	1.1	0.43	9.76	[]
	RNPEPL1	2.03	1.1	0.43	18.57	[]
	AKR1B1	2.03	1.1	0.43	37.49	[]
	ANTXR2	2.03	1.1	0.43	19.16	['RA_GWAS2']
	STX7	2.03	1.1	0.43	9.82	[]
	HSPB1	2.03	1.1	0.43	47.92	[]
	CLEC3B	2.03	1.1	0.43	21.9	[]
	IRAK1	2.03	1.1	0.43	43.46	['RA_GWAS1' 'RA_GWAS3' 'RA_DisGeNet' 'DISEASES_knowledge' 'DISEASES_experiments']
	APLP2	2.03	1.1	0.43	37.08	[]
	TIMP3	1.84	1.84	0	54.58	['CTD_RA>50']
	SASH1	1.72	0.37	0.86	8.85	[]
	ALG3	1.72	0.37	0.86	21.42	[]
	ZNF266	1.72	0.37	0.86	13.24	[]
	USP3	1.72	0.37	0.86	22.71	[]
	DOK3	1.72	0.37	0.86	6.96	[]
	GNB4	1.72	0.37	0.86	15.79	[]
	SATB1	1.72	0.37	0.86	16.88	[]
	RCC1	1.72	0.37	0.86	21.13	[]
	BNIP2	1.72	0.37	0.86	23.52	[]
	BBC3	1.72	0.37	0.86	71.71	['CTD_RA>50']
	WDR7	1.72	0.37	0.86	10.5	['RA_GWAS2']
	PCF11	1.72	0.37	0.86	26.93	[]
	ADGRL4	1.72	0.37	0.86	4.03	[]
	TALDO1	1.72	0.37	0.86	17.87	[]
	GALC	1.72	0.37	0.86	7.69	[]
	LEPROTL1	1.72	0.37	0.86	17.06	[]
	MPZL2	1.72	0.37	0.86	17.53	[]
	DOCK10	1.72	0.37	0.86	14.83	[]
	ACTG1	1.72	0.37	0.86	24.77	[]
	SEC24C	1.72	0.37	0.86	18.11	[]
	ARHGAP30	1.72	0.37	0.86	17.98	[]
	IL12RB2	1.72	0.37	0.86	15.6	['DISEASES_experiments']
	NCK1	1.72	0.37	0.86	18.66	[]
	PRDX1	1.72	0.37	0.86	35.13	[]
	IL11RA	1.72	0.37	0.86	19.58	['RA_GWAS2' 'DISEASES_experiments']
	UNC119	1.72	0.37	0.86	7.12	[]
	CENPU	1.72	0.37	0.86	25.94	[]
	CTLA4	1.72	0.37	0.86	12.35	['RA_GWAS1' 'RA_GWAS3' 'RA_GWAS2' 'RA_DisGeNet' 'DISEASES_knowledge' 'DISEASES_experiments']
	ATP6AP2	1.72	0.37	0.86	13.74	[]
	SEC24A	1.72	0.37	0.86	13.3	[]
	RPL32	1.72	0.37	0.86	17.28	[]
	UFD1	1.72	0.37	0.86	14.45	[]
	RPGRIP1	1.72	0.37	0.86	10.89	[]
	TNFRSF13B	1.72	0.37	0.86	2.49	[]
	ANXA11	1.72	0.37	0.86	34.97	['RA_DisGeNet']
	PLVAP	1.72	0.37	0.86	3.9	['DISEASES_experiments']
	GBP4	1.72	0.37	0.86	11.72	[]
	DCSTAMP	1.72	0.37	0.86	1.81	[]
	RPS6KA4	1.72	0.37	0.86	24.73	[]
	LOXL1	1.72	0.37	0.86	17.74	[]
	TTN	1.72	0.37	0.86	22.8	[]
	SMAP2	1.72	0.37	0.86	18.72	[]
	SLC9A3R1	1.72	0.37	0.86	32.24	[]
	ERCC5	1.72	0.37	0.86	11.04	[]
	PARP14	1.72	0.37	0.86	16.22	[]
	TNFSF4	1.72	0.37	0.86	20.17	['DISEASES_experiments']
	RPL34	1.72	0.37	0.86	12.15	[]
	DDX21	1.72	0.37	0.86	38.58	[]
	EIF1	1.72	0.37	0.86	27.81	[]
	NME4	1.72	0.37	0.86	17.53	[]
	ATP2A3	1.72	0.37	0.86	23.9	[]
	RNASE2	1.72	0.37	0.86	19.59	[]
	PCGF5	1.72	0.37	0.86	12.62	[]
	RSU1	1.72	0.37	0.86	16.18	[]
	EHD2	1.72	0.37	0.86	21.02	[]
	LXN	1.72	0.37	0.86	33.34	[]
	IDS	1.72	0.37	0.86	21.33	[]
	GRK3	1.72	0.37	0.86	20.25	[]
	ABCA12	1.72	0.37	0.86	16.94	[]
	COL15A1	1.72	0.37	0.86	17.36	[]
	ABCC3	1.72	0.37	0.86	31.56	['RA_DisGeNet']
	DDX39A	1.72	0.37	0.86	22.53	[]
	CARD6	1.72	0.37	0.86	19.65	[]
	LIMK2	1.72	0.37	0.86	14.99	[]
	LIMS1	1.72	0.37	0.86	15.59	[]
	AKIRIN2	1.72	0.37	0.86	13.19	[]
	CTSG	1.72	0.37	0.86	16.01	[]
	SRGAP2	1.72	0.37	0.86	12	[]
	BTD	1.72	0.37	0.86	12.43	[]
	CYB5R4	1.72	0.37	0.86	21.73	[]
	ROCK1	1.72	0.37	0.86	33.41	[]
	IL3RA	1.72	0.37	0.86	13.32	[]
	AEN	1.72	0.37	0.86	18.34	[]
	PKIG	1.72	0.37	0.86	10.08	[]
	PDCD10	1.72	0.37	0.86	27.56	[]
	AIP	1.72	0.37	0.86	17.31	[]
	RNF31	1.72	0.37	0.86	10.97	[]
	RPA2	1.72	0.37	0.86	33.99	[]
	SEMG1	1.72	0.37	0.86	2.61	[]
	EPS8	1.72	0.37	0.86	24.89	[]
	ATG2A	1.72	0.37	0.86	14.71	[]
	KCNJ2	1.72	0.37	0.86	19.32	[]
	GALNT10	1.72	0.37	0.86	14.44	[]
	BCL10	1.72	0.37	0.86	35.65	[]
	PRSS23	1.72	0.37	0.86	18.76	[]
	ACTR1A	1.72	0.37	0.86	17.31	[]
	CNTRL	1.72	0.37	0.86	18.76	[]
	CMTR1	1.72	0.37	0.86	8.31	[]
	ZNF276	1.72	0.37	0.86	2.53	[]
	GPR176	1.72	0.37	0.86	12.77	['RA_GWAS2']
	VCL	1.72	0.37	0.86	49.34	[]
	ARSB	1.72	0.37	0.86	20.92	[]
	LACTB	1.72	0.37	0.86	18.36	[]
	MCOLN1	1.72	0.37	0.86	15.51	[]
	TDO2	1.72	0.37	0.86	21.28	[]
	USP15	1.72	0.37	0.86	32.29	[]
	CTBS	1.72	0.37	0.86	16.39	[]
	MERTK	1.72	0.37	0.86	12.78	[]
	RCAN3	1.72	0.37	0.86	12.51	[]
	RAB30	1.72	0.37	0.86	18.85	[]
	BPGM	1.72	0.37	0.86	20.92	['RA_GWAS2']
	RPL9	1.66	0.74	0.43	14.3	[]
	BMX	1.66	0.74	0.43	12.58	[]
	DEFB1	1.66	0.74	0.43	19.65	[]
	NDEL1	1.66	0.74	0.43	7.11	['RA_DisGeNet']
	RHOF	1.66	0.74	0.43	24.1	[]
	IGLL1	1.66	0.74	0.43	2.96	[]
	SZRD1	1.66	0.74	0.43	25.42	[]
	NRP1	1.66	0.74	0.43	35.31	[]
	RPN2	1.66	0.74	0.43	5.87	[]
	TRIOBP	1.66	0.74	0.43	15.41	['RA_GWAS2']
	RPL41	1.66	0.74	0.43	9.45	[]
	FKBP5	1.66	0.74	0.43	52.72	['CTD_RA>50']
	INPPL1	1.66	0.74	0.43	12.36	[]
	TMEM204	1.66	0.74	0.43	12.93	[]
	RPS19	1.66	0.74	0.43	18.78	[]
	PIK3R1	1.66	0.74	0.43	41.39	[]
	QKI	1.66	0.74	0.43	7.14	[]
	PDLIM5	1.66	0.74	0.43	18.63	[]
	LHFPL6	1.66	0.74	0.43	18.16	[]
	SLC8B1	1.66	0.74	0.43	9.61	[]
	SPARCL1	1.66	0.74	0.43	13.67	[]
	GPR35	1.66	0.74	0.43	7.32	[]
	ZFC3H1	1.66	0.74	0.43	20.15	[]
	TOR1B	1.66	0.74	0.43	19.9	[]
	PERP	1.66	0.74	0.43	19.56	[]
	CAV2	1.66	0.74	0.43	26.89	[]
	FGFR1	1.66	0.74	0.43	41.14	[]
	MAML1	1.66	0.74	0.43	20.96	[]
	SYNPO	1.66	0.74	0.43	22.62	[]
	EPB41L2	1.66	0.74	0.43	32.59	[]
	NOTCH2	1.66	0.74	0.43	29.98	[]
	VILL	1.66	0.74	0.43	4.1	[]
	CLC	1.66	0.74	0.43	12.09	[]
	CAMK4	1.66	0.74	0.43	21.84	[]
	KRT8	1.66	0.74	0.43	25.81	[]
	SULT1A1	1.66	0.74	0.43	29.86	[]
	MYO1A	1.66	0.74	0.43	2.34	[]
	GCHFR	1.66	0.74	0.43	21.84	[]
	LTA	1.66	0.74	0.43	36.15	['RA_DrugBank' 'RA_DisGeNet' 'DISEASES_experiments']
	CAV1	1.66	0.74	0.43	43.31	[]
	SLCO3A1	1.66	0.74	0.43	16.72	[]
	RAB9A	1.66	0.74	0.43	14.83	[]
	CCL7	1.66	0.74	0.43	30.78	[]
	GFPT2	1.66	0.74	0.43	20.08	[]
	ORAI2	1.66	0.74	0.43	1.78	[]
	IL13	1.66	0.74	0.43	66.58	['RA_DisGeNet' 'CTD_RA>50']
	MAN1A1	1.66	0.74	0.43	19.19	[]
	SH3BP5	1.66	0.74	0.43	23.19	[]
	DLC1	1.66	0.74	0.43	32.49	[]
	DYNLT1	1.66	0.74	0.43	1.75	[]
	HPCAL1	1.66	0.74	0.43	19.31	['RA_GWAS2']
	EMILIN2	1.66	0.74	0.43	11.73	['RA_GWAS2']
	UGGT1	1.66	0.74	0.43	12.84	[]
	NCOA3	1.66	0.74	0.43	26.64	[]
	ANKRD55	1.66	0.74	0.43	4.81	['RA_GWAS1' 'RA_GWAS3' 'RA_GWAS2' 'DISEASES_textmining']
	MGAT4B	1.66	0.74	0.43	23.11	[]
	ADARB1	1.66	0.74	0.43	16.8	[]
	ACADVL	1.66	0.74	0.43	23.55	[]
	SCARB2	1.66	0.74	0.43	21.43	[]
	MTMR3	1.66	0.74	0.43	7.8	[]
	G6PD	1.66	0.74	0.43	31.11	[]
	ALDOC	1.66	0.74	0.43	35.89	[]
	IL2RA	1.66	0.74	0.43	27.33	['RA_GWAS1' 'RA_GWAS3' 'RA_GWAS2' 'RA_DisGeNet' 'DISEASES_knowledge']
	GP1BA	1.66	0.74	0.43	8.03	[]
	SPAG1	1.66	0.74	0.43	19.08	[]
	MED15	1.66	0.74	0.43	14.35	[]
	YBX3	1.66	0.74	0.43	23.38	[]
	SDS	1.66	0.74	0.43	31.17	[]
	JAK3	1.66	0.74	0.43	33.72	['RA_Drugtarget' 'RA_DrugBank']
	BIN1	1.66	0.74	0.43	20.92	[]
	KDR	1.66	0.74	0.43	40.12	[]
	LMBR1L	1.66	0.74	0.43	11.56	[]
	KLRC4	1.66	0.74	0.43	0	[]
	ITGA3	1.66	0.74	0.43	34.59	[]
	TOM1	1.66	0.74	0.43	17.19	[]
	FAM53B	1.66	0.74	0.43	13.19	[]
	KLRC3	1.66	0.74	0.43	0	[]
	IKBKG	1.66	0.74	0.43	41.27	[]
	CDK2AP2	1.66	0.74	0.43	12.28	[]
	ITPKC	1.66	0.74	0.43	16.82	[]
	CALCRL	1.66	0.74	0.43	21.76	[]
	TOMM34	1.66	0.74	0.43	17.83	[]
	C7	1.66	0.74	0.43	5.81	[]
	CPNE1	1.66	0.74	0.43	13.52	[]
	INSIG1	1.66	0.74	0.43	31.76	[]
	SEC61A1	1.66	0.74	0.43	13.3	[]
	SMAD7	1.66	0.74	0.43	40.68	[]
	ZRSR2	1.66	0.74	0.43	14	[]
	DRAP1	1.66	0.74	0.43	24.41	[]
	GRINA	1.66	0.74	0.43	24.22	[]
	C15orf39	1.66	0.74	0.43	0	[]
	F3	1.66	0.74	0.43	41.55	[]
	SLC27A3	1.66	0.74	0.43	25.41	[]
	CD5L	1.66	0.74	0.43	6.06	[]
	NOD1	1.66	0.74	0.43	27.24	[]
	RHOA	1.66	0.74	0.43	40.71	[]
	AOC3	1.66	0.74	0.43	23.79	[]
	TEP1	1.66	0.74	0.43	9.69	[]
	CRIP2	1.66	0.74	0.43	16.08	[]
	SLC25A37	1.66	0.74	0.43	21.84	[]
	CHSY1	1.66	0.74	0.43	14.66	[]
	IL12B	1.66	0.74	0.43	59.11	['CTD_RA>50']
	STK4	1.66	0.74	0.43	11.86	[]
	SERTAD3	1.66	0.74	0.43	17.19	[]
	RPS17	1.66	0.74	0.43	18.45	[]
	LRRC32	1.66	0.74	0.43	2.03	['DISEASES_experiments']
	ZBTB25	1.66	0.74	0.43	20.83	[]
	XIST	1.66	0.74	0.43	13.16	[]
	STAP1	1.66	0.74	0.43	7.9	[]
	MLF2	1.66	0.74	0.43	24.1	[]
	PRKCQ	1.66	0.74	0.43	22.44	['RA_GWAS1' 'RA_GWAS3' 'DISEASES_knowledge' 'DISEASES_experiments']
	APH1B	1.66	0.74	0.43	9.01	[]
	EIF3G	1.66	0.74	0.43	4.45	[]
	TBC1D2B	1.66	0.74	0.43	24.57	[]
	CD82	1.66	0.74	0.43	5.42	[]
	TNFRSF11A	1.66	0.74	0.43	20.16	[]
	MAPK1	1.66	0.74	0.43	53.32	['CTD_RA>50']
	PNPLA6	1.66	0.74	0.43	18.13	[]
	MPV17	1.66	0.74	0.43	10.57	[]
	P2RX1	1.66	0.74	0.43	2.57	[]
	ARHGAP26	1.66	0.74	0.43	27.84	[]
	USP11	1.66	0.74	0.43	12.7	[]
	SH2B2	1.66	0.74	0.43	10.8	[]
	FURIN	1.66	0.74	0.43	11.28	[]
	PRKACB	1.66	0.74	0.43	30.55	[]
	CYP27A1	1.66	0.74	0.43	17.13	['DISEASES_experiments']
	FPGS	1.66	0.74	0.43	18.56	['DISEASES_textmining']
	LAT	1.66	0.74	0.43	29.46	[]
	TNFSF8	1.66	0.74	0.43	3.63	[]
	CBFA2T3	1.66	0.74	0.43	12.67	[]
	PTPN9	1.66	0.74	0.43	7.34	[]
	F2RL1	1.66	0.74	0.43	25.82	[]
	TNFAIP8L2	1.66	0.74	0.43	14.86	[]
	CASP8	1.66	0.74	0.43	66.92	['DISEASES_experiments' 'CTD_RA>50']
	PPBP	1.66	0.74	0.43	30.4	[]
	KIR3DL1	1.66	0.74	0.43	0	[]
	USP20	1.66	0.74	0.43	4.82	[]
	ASGR1	1.66	0.74	0.43	14.15	[]
	HELZ	1.66	0.74	0.43	16.6	[]
	TMEM127	1.66	0.74	0.43	8.85	[]
	RAPGEF1	1.66	0.74	0.43	13.99	[]
	OLFML3	1.66	0.74	0.43	35.41	['DISEASES_experiments']
	4213	1.66	0.74	0.43	0	[]
	LIPG	1.66	0.74	0.43	28.17	[]
	SERPINH1	1.66	0.74	0.43	27.85	[]
	SLC30A1	1.66	0.74	0.43	27.18	[]
	MANBA	1.66	0.74	0.43	24.79	[]
	RNF149	1.66	0.74	0.43	16.61	[]
	BRD2	1.66	0.74	0.43	18.93	['RA_GWAS2']
	RPL11	1.66	0.74	0.43	11.66	[]
	PIP5K1C	1.66	0.74	0.43	13.78	[]
	PNOC	1.66	0.74	0.43	3.06	[]
	NUAK2	1.66	0.74	0.43	20.73	[]
	MCTP2	1.66	0.74	0.43	17.98	[]
	CD4	1.66	0.74	0.43	31.17	[]
	CFL1	1.66	0.74	0.43	20.69	['RA_GWAS2']
	SDC4	1.66	0.74	0.43	24.43	[]
	TESK2	1.66	0.74	0.43	10.88	[]
	CCR8	1.66	0.74	0.43	10.81	[]
	IL33	1.66	0.74	0.43	26.68	['RA_DisGeNet']
	RAB33A	1.66	0.74	0.43	10.38	[]
	CFHR2	1.66	0.74	0.43	12.58	[]
	TRAF2	1.66	0.74	0.43	18.7	[]
	MXRA5	1.66	0.74	0.43	37.77	[]
	RHOB	1.66	0.74	0.43	27.87	[]
	RLN2	1.66	0.74	0.43	8.81	[]
	SLC12A9	1.66	0.74	0.43	17.83	[]
	BCL11B	1.66	0.74	0.43	12.69	[]
	CES1	1.66	0.74	0.43	16.05	[]
	TMEM268	1.66	0.74	0.43	17.44	[]
	TNS2	1.66	0.74	0.43	22.71	[]
	GABARAPL1	1.47	1.47	0	19.16	[]
	CTDSP2	1.47	1.47	0	12.43	[]
	ALDH2	1.47	1.47	0	29.83	[]
	SPSB1	1.47	1.47	0	18.55	['RA_GWAS2']
	B3GALT4	1.3	0.37	0.43	20.68	[]
	VPREB1	1.3	0.37	0.43	2.43	[]
	IL12A	1.3	0.37	0.43	65.79	['CTD_RA>50']
	UPK3A	1.3	0.37	0.43	12.02	[]
	RRAD	1.3	0.37	0.43	11.61	[]
	AGPS	1.3	0.37	0.43	30.89	[]
	CNGA1	1.3	0.37	0.43	11.89	[]
	H2AC19	1.3	0.37	0.43	0	[]
	OSBPL8	1.3	0.37	0.43	34.4	[]
	SDF2	1.3	0.37	0.43	18.41	[]
	FIG4	1.3	0.37	0.43	9.85	[]
	LILRA3	1.3	0.37	0.43	11.55	[]
	TWF2	1.3	0.37	0.43	17.07	[]
	FHOD1	1.3	0.37	0.43	21.42	[]
	INPP1	1.3	0.37	0.43	28.75	[]
	SPINK1	1.3	0.37	0.43	14.31	[]
	HCFC2	1.3	0.37	0.43	17.84	[]
	CYP19A1	1.3	0.37	0.43	26.71	[]
	PCOLCE	1.3	0.37	0.43	26.25	[]
	ZFYVE26	1.3	0.37	0.43	12.45	[]
	SLC22A4	1.3	0.37	0.43	17.87	[]
	UBASH3B	1.3	0.37	0.43	26.34	[]
	ABCA7	1.3	0.37	0.43	13.19	[]
	SCARF1	1.3	0.37	0.43	1.8	[]
	SHB	1.3	0.37	0.43	30.23	[]
	LY6G6D	1.3	0.37	0.43	8.85	[]
	PIAS1	1.3	0.37	0.43	14.6	[]
	TMEM51	1.3	0.37	0.43	7.19	[]
	PARN	1.3	0.37	0.43	10.61	[]
	TNFSF14	1.3	0.37	0.43	47.1	[]
	VEGFC	1.3	0.37	0.43	36.33	[]
	FPGT	1.3	0.37	0.43	7.5	[]
	HTR2B	1.3	0.37	0.43	12.73	[]
	TSPAN15	1.3	0.37	0.43	6.92	[]
	VPS41	1.3	0.37	0.43	23.24	[]
	NME3	1.3	0.37	0.43	11.84	[]
	ABHD17A	1.3	0.37	0.43	7.51	[]
	PI4K2A	1.3	0.37	0.43	21.11	[]
	TACC3	1.3	0.37	0.43	26.22	[]
	RPS6	1.3	0.37	0.43	39.13	[]
	AAMP	1.3	0.37	0.43	17.43	[]
	FLNB	1.3	0.37	0.43	33.83	['RA_DisGeNet' 'DISEASES_experiments']
	KCTD20	1.3	0.37	0.43	10.69	['DISEASES_experiments']
	RPL24	1.3	0.37	0.43	11.94	[]
	EFCAB14	1.3	0.37	0.43	11.51	[]
	GRK2	1.3	0.37	0.43	8.95	[]
	DENND4C	1.3	0.37	0.43	13.92	[]
	CDK4	1.3	0.37	0.43	37.4	['RA_GWAS1']
	TMEM30A	1.3	0.37	0.43	10.03	[]
	ESYT1	1.3	0.37	0.43	19.53	[]
	DUSP10	1.3	0.37	0.43	39.17	[]
	GALT	1.3	0.37	0.43	13.02	['DISEASES_experiments']
	CKS1B	1.3	0.37	0.43	27.34	[]
	PTGDS	1.3	0.37	0.43	16.55	[]
	KCNMA1	1.3	0.37	0.43	20.54	[]
	SEC61B	1.3	0.37	0.43	16.39	[]
	ATG7	1.3	0.37	0.43	31.01	[]
	IKZF3	1.3	0.37	0.43	7.25	['RA_GWAS1' 'RA_GWAS3' 'DISEASES_knowledge' 'DISEASES_experiments']
	SNX6	1.3	0.37	0.43	10.72	[]
	SMCHD1	1.3	0.37	0.43	22.11	[]
	BE691027	1.3	0.37	0.43	0	[]
	CLDN10	1.3	0.37	0.43	12.85	['RA_GWAS2']
	NRBP1	1.3	0.37	0.43	12.29	[]
	IL2	1.3	0.37	0.43	75.93	['RA_GWAS1' 'RA_DisGeNet' 'DISEASES_knowledge' 'CTD_RA>50']
	HNRNPR	1.3	0.37	0.43	14.75	[]
	ARHGEF5	1.3	0.37	0.43	10.38	[]
	SLC38A1	1.3	0.37	0.43	24.98	[]
	NARF	1.3	0.37	0.43	9.3	[]
	KIR2DS5	1.3	0.37	0.43	0	[]
	ARRB1	1.3	0.37	0.43	24.54	[]
	DEFA4	1.3	0.37	0.43	11.65	[]
	ZC3H3	1.3	0.37	0.43	8.02	[]
	EEF2	1.3	0.37	0.43	26.01	[]
	CD8B	1.3	0.37	0.43	4.74	[]
	FCAR	1.3	0.37	0.43	2.56	[]
	PLEKHB2	1.3	0.37	0.43	13.21	[]
	DDX27	1.3	0.37	0.43	21.11	[]
	RPS15A	1.3	0.37	0.43	23.09	[]
	TLE5	1.3	0.37	0.43	9.82	[]
	PDLIM1	1.3	0.37	0.43	33.52	[]
	PHKG2	1.3	0.37	0.43	4.41	[]
	ZNF609	1.3	0.37	0.43	2.65	[]
	RPL19	1.3	0.37	0.43	18.87	[]
	EDEM2	1.3	0.37	0.43	17.69	[]
	COPS7A	1.3	0.37	0.43	7.52	[]
	HBB	1.3	0.37	0.43	24.29	[]
	YIPF3	1.3	0.37	0.43	7.24	[]
	LIPT1	1.3	0.37	0.43	2.08	[]
	ANKRD49	1.3	0.37	0.43	8.39	[]
	SIDT1	1.3	0.37	0.43	4.13	[]
	KLRD1	1.3	0.37	0.43	14.57	[]
	PRELP	1.3	0.37	0.43	28.62	[]
	ITCH	1.3	0.37	0.43	9.95	[]
	H2AC18	1.3	0.37	0.43	13.31	[]
	STK19	1.3	0.37	0.43	7.4	['RA_GWAS2']
	ISLR	1.3	0.37	0.43	27.56	[]
	LCN2	1.3	0.37	0.43	40.91	[]
	10748	1.3	0.37	0.43	0	[]
	DNAJC13	1.3	0.37	0.43	7.79	[]
	SNAI2	1.3	0.37	0.43	33.61	[]
	KIR2DL3	1.3	0.37	0.43	0	[]
	EIF4A1	1.3	0.37	0.43	34.71	[]
	CHD8	1.3	0.37	0.43	21.12	[]
	NID2	1.3	0.37	0.43	29.46	[]
	CCL14	1.3	0.37	0.43	6.67	[]
	EIF2S3	1.3	0.37	0.43	8.17	[]
	ACKR1	1.3	0.37	0.43	32.56	[]
	TIPARP	1.3	0.37	0.43	32.39	[]
	HSP90B1	1.3	0.37	0.43	31.03	[]
	TLE1	1.3	0.37	0.43	24.45	[]
	PPIC	1.3	0.37	0.43	14.08	[]
	HYOU1	1.3	0.37	0.43	20.82	[]
	TMSB4Y	1.3	0.37	0.43	11.53	[]
	STXBP2	1.3	0.37	0.43	22.84	[]
	ROBO1	1.3	0.37	0.43	19.08	[]
	EDNRA	1.3	0.37	0.43	27.68	[]
	MTHFD2	1.3	0.37	0.43	40.09	[]
	PAPSS1	1.3	0.37	0.43	20.35	[]
	THBS2	1.3	0.37	0.43	24.45	[]
	SH3BP2	1.3	0.37	0.43	18.66	['RA_GWAS2']
	CALU	1.3	0.37	0.43	16.28	[]
	ARHGAP17	1.3	0.37	0.43	6.55	[]
	IL19	1.3	0.37	0.43	8.11	['RA_DisGeNet' 'DISEASES_experiments']
	CPED1	1.3	0.37	0.43	16.83	[]
	ZPR1	1.3	0.37	0.43	16.18	[]
	TPBG	1.3	0.37	0.43	11.46	[]
	OAZ1	1.3	0.37	0.43	9.7	[]
	PDK1	1.3	0.37	0.43	34.13	[]
	VPS9D1	1.3	0.37	0.43	8.69	[]
	GUCY1A2	1.3	0.37	0.43	6.83	[]
	SIRPB1	1.3	0.37	0.43	11.8	[]
	441295	1.3	0.37	0.43	0	[]
	SZT2	1.3	0.37	0.43	15.85	[]
	APOBEC3G	1.3	0.37	0.43	19.77	[]
	N4BP2L1	1.3	0.37	0.43	14.29	[]
	RABGGTA	1.3	0.37	0.43	24.1	[]
	PIK3CA	1.3	0.37	0.43	31.86	[]
	AXIN1	1.3	0.37	0.43	15.42	[]
	WAPL	1.3	0.37	0.43	20.82	[]
	BCL2L14	1.3	0.37	0.43	20.41	[]
	DENND4B	1.3	0.37	0.43	12.25	[]
	MAST4	1.3	0.37	0.43	18.45	[]
	NCSTN	1.3	0.37	0.43	20.41	[]
	SIRT6	1.3	0.37	0.43	4.24	[]
	EAF2	1.3	0.37	0.43	13.87	[]
	KRT18	1.3	0.37	0.43	27.9	[]
	LYPD3	1.3	0.37	0.43	10.79	[]
	SLC35F6	1.3	0.37	0.43	7.48	[]
	LTBP4	1.3	0.37	0.43	11.28	[]
	ERO1A	1.3	0.37	0.43	33.93	[]
	YARS1	1.3	0.37	0.43	21.67	[]
	RAB5IF	1.3	0.37	0.43	7.58	[]
	PHACTR2	1.3	0.37	0.43	18.66	[]
	CHST1	1.3	0.37	0.43	12.28	[]
	SGPP1	1.3	0.37	0.43	4.15	[]
	PAK1	1.3	0.37	0.43	25.64	[]
	FLT3LG	1.3	0.37	0.43	11.81	[]
	CD7	1.3	0.37	0.43	14.47	[]
	HDAC1	1.3	0.37	0.43	55.38	['CTD_RA>50']
	MAD2L1	1.3	0.37	0.43	41.84	[]
	KLRC2	1.3	0.37	0.43	5.31	[]
	PCDH12	1.3	0.37	0.43	10.87	[]
	RPL10A	1.3	0.37	0.43	16.21	[]
	AOC1	1.3	0.37	0.43	16.58	[]
	FPR2	1.3	0.37	0.43	23.95	[]
	METTL4	1.3	0.37	0.43	8.83	[]
	MGST2	1.3	0.37	0.43	22.52	[]
	SRM	1.3	0.37	0.43	27.81	[]
	HGS	1.3	0.37	0.43	20.02	[]
	BFAR	1.3	0.37	0.43	7.62	[]
	RPL8	1.3	0.37	0.43	8.26	[]
	XPO6	1.3	0.37	0.43	27.56	[]
	GIPC1	1.3	0.37	0.43	9.95	[]
	WNT2	1.3	0.37	0.43	15.6	[]
	CCDC6	1.3	0.37	0.43	18.86	[]
	SLC1A3	1.3	0.37	0.43	22.17	[]
	PRR13	1.3	0.37	0.43	12.44	[]
	HOPX	1.3	0.37	0.43	22.18	[]
	USP4	1.3	0.37	0.43	17.44	[]
	ADAM28	1.3	0.37	0.43	21.26	[]
	LGI2	1.3	0.37	0.43	1.82	[]
	PCYT1A	1.3	0.37	0.43	9.01	[]
	HARS1	1.3	0.37	0.43	19.41	[]
	CANX	1.3	0.37	0.43	25.74	[]
	SND1-IT1	1.3	0.37	0.43	6.42	[]
	DENND4A	1.3	0.37	0.43	12.69	[]
	TPM3	1.3	0.37	0.43	30.76	[]
	LPGAT1	1.3	0.37	0.43	31.3	[]
	RBMS3	1.3	0.37	0.43	17.97	[]
	IDE	1.3	0.37	0.43	25.55	[]
	SPAG9	1.3	0.37	0.43	24.22	[]
	SULT1B1	1.3	0.37	0.43	14.51	[]
	TMEM50A	1.3	0.37	0.43	15.53	[]
	MGMT	1.3	0.37	0.43	19.41	[]
	CHKB	1.3	0.37	0.43	13.69	[]
	KDELR1	1.3	0.37	0.43	15.11	[]
	SCN1B	1.3	0.37	0.43	17.8	[]
	MMP2	1.3	0.37	0.43	57.52	['CTD_RA>50']
	TMEM19	1.3	0.37	0.43	12.35	[]
	PPP1CA	1.3	0.37	0.43	23.09	[]
	NOP10	1.3	0.37	0.43	4.93	[]
	PREB	1.3	0.37	0.43	26.34	[]
	CR1	1.3	0.37	0.43	8.67	[]
	RPS20	1.3	0.37	0.43	3.56	[]
	GNG5	1.3	0.37	0.43	22.97	[]
	FAU	1.3	0.37	0.43	10.41	[]
	CD6	1.3	0.37	0.43	18.12	[]
	HFE	1.3	0.37	0.43	23.28	[]
	JPT1	1.3	0.37	0.43	14.52	[]
	MMT00036330	1.3	0.37	0.43	0	[]
	AMT	1.3	0.37	0.43	20.02	[]
	MMT00074772	1.3	0.37	0.43	0	[]
	IL1RL2	1.3	0.37	0.43	0	[]
	AK014135	1.3	0.37	0.43	0	[]
	EMR1	1.3	0.37	0.43	0	[]
	CEACAM3	1.3	0.37	0.43	9.29	[]
	PRKX	1.3	0.37	0.43	15.24	[]
	PPIA	1.3	0.37	0.43	23.09	[]
	MLLT3	1.3	0.37	0.43	18.45	[]
	MAD1L1	1.3	0.37	0.43	17.89	[]
	NOSIP	1.3	0.37	0.43	7.29	['DISEASES_experiments']
	MAPK3	1.3	0.37	0.43	47.3	[]
	KIR2DL4	1.3	0.37	0.43	2.84	[]
	FBXW4	1.3	0.37	0.43	8.59	[]
	TRIM26	1.3	0.37	0.43	20.82	['RA_GWAS2']
	TAF4B	1.3	0.37	0.43	19.41	[]
	RPL35	1.3	0.37	0.43	6.82	[]
	GTF2F1	1.3	0.37	0.43	15.42	[]
	SLPI	1.3	0.37	0.43	29.3	[]
	CRISPLD2	1.3	0.37	0.43	11.83	[]
	WDTC1	1.3	0.37	0.43	4.23	[]
	MCRS1	1.3	0.37	0.43	10.89	[]
	DCHS1	1.3	0.37	0.43	10.1	[]
	TK1	1.3	0.37	0.43	33.68	[]
	RPL10	1.3	0.37	0.43	8.03	[]
	TRIP12	1.3	0.37	0.43	15.59	[]
	TRAPPC6A	1.3	0.37	0.43	22.59	[]
	RPL36	1.3	0.37	0.43	11.58	[]
	CBS	1.3	0.37	0.43	39.42	[]
	CD248	1.3	0.37	0.43	7.54	[]
	MYO1G	1.3	0.37	0.43	6.99	[]
	LRMP	1.3	0.37	0.43	0	[]
	CP	1.3	0.37	0.43	43.04	[]
	MMT00002956	1.3	0.37	0.43	0	[]
	FYB	1.3	0.37	0.43	8.95	[]
	HMHA1	1.3	0.37	0.43	0	[]
	BC002065	1.3	0.37	0.43	0	[]
	ri|4933417L10|PX00020P15||1349	1.3	0.37	0.43	0	[]
	CD200R1	1.3	0.37	0.43	1.76	[]
	SNX20	1.3	0.37	0.43	5.02	['DISEASES_experiments']
	WDFY4	1.3	0.37	0.43	10.9	['RA_GWAS1' 'RA_GWAS3' 'RA_GWAS2' 'DISEASES_experiments']
	PKIB	1.3	0.37	0.43	20.73	[]
	MMT00074068	1.3	0.37	0.43	0	[]
	ABCB1	1.3	0.37	0.43	53.54	['RA_DrugBank' 'RA_GWAS2' 'RA_DisGeNet' 'CTD_RA>50']
	MMT00035939	1.3	0.37	0.43	0	[]
	ZNF14	1.3	0.37	0.43	2.47	[]
	NME6	1.3	0.37	0.43	17.31	[]
	RPS9	1.3	0.37	0.43	15.51	[]
	CAPN3	1.3	0.37	0.43	23.52	[]
	PLAAT3	1.3	0.37	0.43	19.48	[]
	JADE2	1.3	0.37	0.43	6.22	[]
	GTF2H4	1.3	0.37	0.43	14.23	[]
	KRT17	1.3	0.37	0.43	14.95	[]
	RPS25	1.3	0.37	0.43	22.34	[]
	SLC11A1	1.3	0.37	0.43	18.07	['RA_DisGeNet']
	FCER1A	1.3	0.37	0.43	7.73	[]
	SERPINB5	1.3	0.37	0.43	22.8	[]
	FKBP8	1.3	0.37	0.43	13.12	[]
	FCHSD2	1.3	0.37	0.43	12.35	[]
	EML3	1.3	0.37	0.43	4.75	[]
	AMDHD2	1.3	0.37	0.43	9.12	[]
	ZDHHC18	1.3	0.37	0.43	18.72	[]
	S100A3	1.3	0.37	0.43	9.33	[]
	ALAS1	1.3	0.37	0.43	37.17	[]
	WIPI1	1.3	0.37	0.43	15.19	[]
	TMEM104	1.3	0.37	0.43	23.6	[]
	HDAC3	1.3	0.37	0.43	33.99	[]
	ECM1	1.3	0.37	0.43	22.01	[]
	FOXN2	1.3	0.37	0.43	11.33	[]
	MMP8	1.3	0.37	0.43	16.36	[]
	C9	1.3	0.37	0.43	15.18	[]
	UTP20	1.3	0.37	0.43	26.49	[]
	ARNTL2	1.3	0.37	0.43	6.21	[]
	ZBTB24	1.3	0.37	0.43	10.25	[]
	PI4KA	1.3	0.37	0.43	27.24	[]
	ITGAV	1.3	0.37	0.43	31.97	[]
	RARRES2	1.3	0.37	0.43	16.28	[]
	SLC38A7	1.3	0.37	0.43	17.69	[]
	SH3BP1	1.3	0.37	0.43	7.56	[]
	FZD2	1.3	0.37	0.43	28.3	[]
	PRKY	1.3	0.37	0.43	14.05	[]
	ERP29	1.3	0.37	0.43	9.61	[]
	CASP3	1.3	0.37	0.43	58.05	['CTD_RA>50']
	SULT1A4	1.3	0.37	0.43	2.38	[]
	SLC7A11	1.3	0.37	0.43	62.48	['CTD_RA>50']
	CHIC2	1.3	0.37	0.43	12.35	[]
	PIGB	1.3	0.37	0.43	12.03	[]
[truncated: 1,519 more rows]
